# Supplementary material for: Identification of nucleotide patterns enriched in secreted RNAs as putative cis-acting elements targeting them to exosome nano-vesicles
Source: BMC Genomics. 2011 Nov 30;12(Suppl 3):S18. doi: 10.1186/1471-2164-12-S3-S18 (PMC3333177; doi:10.1186/1471-2164-12-S3-S18)
Supplement: Additional file 2 — Table S1. Motifs enriched in eRNAs. [file 1471-2164-12-S3-S18-S2.xls]

## Sheet: Sheet1
Symbol	Description	GI	GenBank ID	Length, bp	Cell expression mean	Exosome expression mean	Exosome/Cell expression Ratio	Half-life(B-cell), min	Half-life(fibroblast), min
INE1	inactivation escape 1 (INE1), mRNA [NM_003669]	4504692	NM_003669	946	2440	397035	162.728	0	0
PRO0478	clone HQ0478 PRO0478 mRNA, complete cds. [AF090930]	6690226	AF090930	1928	4200	576137	137.177	0	0
AK000707	cDNA FLJ20700 fis, clone KAIA2250. [AK000707]	7020962	AK000707	1865	529	81366	153.762	0	0
LOC202181	cDNA FLJ11561 fis, clone HEMBA1003142. [AK021623]	10432841	AK021623	2465	50	3726	74.0037	271.6	0
LOC400509	cDNA FLJ13765 fis, clone PLACE4000128, weakly similar to Mus musculus putative transcription factor mRNA. [AK023827]	10435879	AK023827	6045	9	684	78.2991	0	0
HIF3A	cDNA FLJ14033 fis, clone HEMBA1004479, weakly similar to HYPOXIA-INDUCIBLE FACTOR 1 ALPHA. [AK024095]	10436389	AK024095	1841	29	2034	69.5634	0	0
FLJ14327	cDNA FLJ14327 fis, clone PLACE4000250. [AK024389]	10436764	AK024389	5538	355	38594	108.835	0	0
LOC441258	cDNA: FLJ20949 fis, clone ADSE01902. [AK024602]	10436915	AK024602	1397	100	7527	75.395	0	0
ALPK1	cDNA: FLJ22670 fis, clone HSI08684. [AK026323]	10439148	AK026323	1358	7873	1351488	171.672	0	0
AK027211	cDNA: FLJ23558 fis, clone LNG09703. [AK027211]	10440286	AK027211	2365	3143	246091	78.3024	0	0
KIAA1751	mRNA for KIAA1751 protein, partial cds. [AB051538]	12698046	AB051538	4371	60	4363	72.7443	0	0
TMEM142A	cDNA FLJ14466 fis, clone MAMMA1000416. [AK027372]	14042003	AK027372	1877	7547	1089459	144.361	0	0
LOC155006	cDNA FLJ31279 fis, clone KIDNE2006652. [AK055841]	16550670	AK055841	2594	45	1708	37.7359	0	0
SMCR5	Smith-Magenis syndrome chromosome region candidate 5 protein (SMCR5) mRNA, complete cds. [AF467442]	18698598	AF467442	2843	450	28648	63.6469	0	0
ENST00000360041	cDNA FLJ35984 fis, clone TESTI2014097, highly similar to V_segment translation product. [AK093303]	21752136	AK093303	2767	79	3240	41.1362	0	0
AK098134	cDNA FLJ40815 fis, clone TRACH2010600. [AK098134]	21758081	AK098134	2814	390	31327	80.3712	0	0
DKFZp547E087	hypothetical gene LOC283846, mRNA (cDNA clone IMAGE:5815383). [BC051311]	30410976	BC051311	2309	29	1212	42.0325	0	0
ORC6L	origin recognition complex, subunit 6 like (yeast) (ORC6L), mRNA [NM_014321]	32454755	NM_014321	1647	5777	575755	99.6572	137.7	201.7
ZKSCAN1	truncated zinc finger protein 36 mRNA, complete cds. [AY260738]	32481159	AY260738	1449	5121	616098	120.306	207	67
ENST00000379563	cDNA FLJ41962 fis, clone PUAEN2005588. [AK123956]	34529621	AK123956	2103	661	66084	99.9979	0	0
AK125099	cDNA FLJ43109 fis, clone CTONG2025516, moderately similar to Homo sapiens general transcription factor II, i (GTF2I). [AK125099]	34531080	AK125099	2914	69	8193	119.529	0	0
LOC399851	clone FP17388 unknown mRNA. [AY129010]	37547428	AY129010	2194	569	26124	45.8967	0	0
BC032332	cDNA clone MGC:40288 IMAGE:5169056, complete cds. [BC032332]	45710101	BC032332	1716	118	5400	45.6569	0	0
LOC389634	hypothetical LOC389634 (LOC389634), mRNA [NM_001012988]	61175255	NM_001012988	3037	42	1883	44.8526	0	0
DKFZp434K191	hypothetical protein DKFZp434K191 (DKFZp434K191), mRNA [NM_001029950]	71480116	NM_001029950	4864	253	11759	46.5071	0	0
WBSCR23	Williams-Beuren syndrome chromosome region 23 (WBSCR23), mRNA [NM_001039145]	85362714	NM_001039145	2630	230	19977	86.6796	0	0
C15orf28	chromosome 15 open reading frame 28 (C15orf28), mRNA [NM_001040150]	92859582	NM_001040150	3281	4067	496973	122.206	0	0
SMA4	SMA4 (SMA4), mRNA [NM_021652]	117320510	NM_021652	1296	58	2692	46.5302	208.6	0
PDE4C	phosphodiesterase 4C, cAMP-specific (phosphodiesterase E1 dunce homolog, Drosophila) (PDE4C), mRNA [NM_000923]	149363691	NM_000923	5346	4189	617878	147.509	296.8	0
FLJ44060	FLJ44060 protein (FLJ44060), mRNA [NM_207366]	153252197	NM_207366	3785	82	2740	33.3856	0	0
PALM2-AKAP2	PALM2-AKAP2 protein (PALM2-AKAP2), transcript variant 2, mRNA [NM_147150]	156447020	NM_147150	7495	3077	373087	121.248	355.9	0
