# Supplementary material for: Identification of nucleotide patterns enriched in secreted RNAs as putative cis-acting elements targeting them to exosome nano-vesicles
Source: BMC Genomics. 2011 Nov 30;12(Suppl 3):S18. doi: 10.1186/1471-2164-12-S3-S18 (PMC3333177; doi:10.1186/1471-2164-12-S3-S18)
Supplement: Additional file 3 — Figure S2. Secondary structures for sequence region 0 to 0.3 of full length for the selected 32 eRNAs (see Fig. 7). [file 1471-2164-12-S3-S18-S3.zip]

Archive with 31 entries (28 files):
- Figure S2/
- Figure S2/Centroid/
- Figure S2/Centroid/ACCAGCCU_rank-1_6690226.jpg
- Figure S2/Centroid/ACCAGCCU_rank-2_21758081.jpg
- Figure S2/Centroid/ACCAGCCU_rank-5_10436764.jpg
- Figure S2/Centroid/ACCAGCCU_rank-6_71480116.jpg
- Figure S2/Centroid/CAGUGAGC_rank-1_12698046.jpg
- Figure S2/Centroid/CAGUGAGC_rank-2_85362714.jpg
- Figure S2/Centroid/CAGUGAGC_rank-3_21758081.jpg
- Figure S2/Centroid/CAGUGAGC_rank-4_6690226.jpg
- Figure S2/Centroid/CAGUGAGC_rank-5_71480116.jpg
- Figure S2/Centroid/UAAUCCCA_rank-1_6690226.jpg
- Figure S2/Centroid/UAAUCCCA_rank-2_21758081.jpg
- Figure S2/MFE/
- Figure S2/MFE/ACCAGCCU_rank-1_6690226.jpg
- Figure S2/MFE/ACCAGCCU_rank-2_21758081.jpg
- Figure S2/MFE/ACCAGCCU_rank-3_10436764.jpg
- Figure S2/MFE/ACCAGCCU_rank-4_117320510.jpg
- Figure S2/MFE/ACCAGCCU_rank-5_10436764.jpg
- Figure S2/MFE/ACCAGCCU_rank-6_71480116.jpg
- Figure S2/MFE/CAGUGAGC_rank-1_12698046.jpg
- Figure S2/MFE/CAGUGAGC_rank-2_85362714.jpg
- Figure S2/MFE/CAGUGAGC_rank-3_21758081.jpg
- Figure S2/MFE/CAGUGAGC_rank-4_6690226.jpg
- Figure S2/MFE/CAGUGAGC_rank-5_71480116.jpg
- Figure S2/MFE/UAAUCCCA_rank-1_6690226.jpg
- Figure S2/MFE/UAAUCCCA_rank-2_21758081.jpg
- Figure S2/MFE/UAAUCCCA_rank-3_21758081.jpg
- Figure S2/MFE/UAAUCCCA_rank-4_71480116.jpg
- Figure S2/MFE/UAAUCCCA_rank-5_6690226.jpg
- Figure S2/MFE/UAAUCCCA_rank-6_10435879.jpg
