# Supplementary material for: Identification of nucleotide patterns enriched in secreted RNAs as putative cis-acting elements targeting them to exosome nano-vesicles
Source: BMC Genomics. 2011 Nov 30;12(Suppl 3):S18. doi: 10.1186/1471-2164-12-S3-S18 (PMC3333177; doi:10.1186/1471-2164-12-S3-S18)
Supplement: Additional file 4 — Figure S3. Secondary structures for sequence region 0.3 to 0.7 of full length for the selected 32 eRNAs (see Fig. 7). [file 1471-2164-12-S3-S18-S4.zip]

Archive with 64 entries (61 files):
- Figure S3/
- Figure S3/Centroid/
- Figure S3/Centroid/ACCAGCCU_rank-10_10439148.jpg
- Figure S3/Centroid/ACCAGCCU_rank-11_92859582.jpg
- Figure S3/Centroid/ACCAGCCU_rank-1_10435879.jpg
- Figure S3/Centroid/ACCAGCCU_rank-2_149363691.jpg
- Figure S3/Centroid/ACCAGCCU_rank-3_153252197.jpg
- Figure S3/Centroid/ACCAGCCU_rank-6_10436915.jpg
- Figure S3/Centroid/ACCAGCCU_rank-7_34531080.jpg
- Figure S3/Centroid/ACCAGCCU_rank-8_16550670.jpg
- Figure S3/Centroid/ACCAGCCU_rank-9_156447020.jpg
- Figure S3/Centroid/CAGUGAGC_rank-1_10440286.jpg
- Figure S3/Centroid/CAGUGAGC_rank-2_21758081.jpg
- Figure S3/Centroid/CAGUGAGC_rank-3_16550670.jpg
- Figure S3/Centroid/CAGUGAGC_rank-4_21758081.jpg
- Figure S3/Centroid/CAGUGAGC_rank-5_34531080.jpg
- Figure S3/Centroid/CAGUGAGC_rank-6_34529621.jpg
- Figure S3/Centroid/CAGUGAGC_rank-7_153252197.jpg
- Figure S3/Centroid/UAAUCCCA_rank-10_6690226.jpg
- Figure S3/Centroid/UAAUCCCA_rank-11_153252197.jpg
- Figure S3/Centroid/UAAUCCCA_rank-12_16550670.jpg
- Figure S3/Centroid/UAAUCCCA_rank-13_10432841.jpg
- Figure S3/Centroid/UAAUCCCA_rank-1_153252197.jpg
- Figure S3/Centroid/UAAUCCCA_rank-2_16550670.jpg
- Figure S3/Centroid/UAAUCCCA_rank-3_34531080.jpg
- Figure S3/Centroid/UAAUCCCA_rank-4_7023439.jpg
- Figure S3/Centroid/UAAUCCCA_rank-5_34531080.jpg
- Figure S3/Centroid/UAAUCCCA_rank-6_10439148.jpg
- Figure S3/Centroid/UAAUCCCA_rank-7_6690226.jpg
- Figure S3/Centroid/UAAUCCCA_rank-8_21758081.jpg
- Figure S3/Centroid/UAAUCCCA_rank-9_16550670.jpg
- Figure S3/MFE/
- Figure S3/MFE/ACCAGCCU_rank-10_10439148.jpg
- Figure S3/MFE/ACCAGCCU_rank-11_92859582.jpg
- Figure S3/MFE/ACCAGCCU_rank-1_10435879.jpg
- Figure S3/MFE/ACCAGCCU_rank-2_149363691.jpg
- Figure S3/MFE/ACCAGCCU_rank-3_153252197.jpg
- Figure S3/MFE/ACCAGCCU_rank-4_10432841.jpg
- Figure S3/MFE/ACCAGCCU_rank-5_7023439.jpg
- Figure S3/MFE/ACCAGCCU_rank-6_10436915.jpg
- Figure S3/MFE/ACCAGCCU_rank-7_34531080.jpg
- Figure S3/MFE/ACCAGCCU_rank-8_16550670.jpg
- Figure S3/MFE/ACCAGCCU_rank-9_156447020.jpg
- Figure S3/MFE/CAGUGAGC_rank-1_10440286.jpg
- Figure S3/MFE/CAGUGAGC_rank-2_21758081.jpg
- Figure S3/MFE/CAGUGAGC_rank-3_16550670.jpg
- Figure S3/MFE/CAGUGAGC_rank-4_21758081.jpg
- Figure S3/MFE/CAGUGAGC_rank-5_34531080.jpg
- Figure S3/MFE/CAGUGAGC_rank-6_34529621.jpg
- Figure S3/MFE/CAGUGAGC_rank-7_153252197.jpg
- Figure S3/MFE/CAGUGAGC_rank-8_92859582.jpg
- Figure S3/MFE/UAAUCCCA_rank-10_6690226.jpg
- Figure S3/MFE/UAAUCCCA_rank-11_153252197.jpg
- Figure S3/MFE/UAAUCCCA_rank-12_16550670.jpg
- Figure S3/MFE/UAAUCCCA_rank-13_10432841.jpg
- Figure S3/MFE/UAAUCCCA_rank-1_16550670.jpg
- Figure S3/MFE/UAAUCCCA_rank-2_34531080.jpg
- Figure S3/MFE/UAAUCCCA_rank-3_7023439.jpg
- Figure S3/MFE/UAAUCCCA_rank-4_153252197.jpg
- Figure S3/MFE/UAAUCCCA_rank-5_34531080.jpg
- Figure S3/MFE/UAAUCCCA_rank-6_10439148.jpg
- Figure S3/MFE/UAAUCCCA_rank-7_6690226.jpg
- Figure S3/MFE/UAAUCCCA_rank-8_21758081.jpg
- Figure S3/MFE/UAAUCCCA_rank-9_16550670.jpg
