# Supplementary material for: Identification of nucleotide patterns enriched in secreted RNAs as putative cis-acting elements targeting them to exosome nano-vesicles
Source: BMC Genomics. 2011 Nov 30;12(Suppl 3):S18. doi: 10.1186/1471-2164-12-S3-S18 (PMC3333177; doi:10.1186/1471-2164-12-S3-S18)
Supplement: Additional file 5 — Figure S4. Secondary structures for sequence region 0.7 to 1.0 of full length for the selected 32 eRNAs (see Fig. 7). [file 1471-2164-12-S3-S18-S5.zip]

Archive with 215 entries (212 files):
- Figure S4/
- Figure S4/Centroid/
- Figure S4/Centroid/ACCAGCCU_rank-10_10435879.jpg
- Figure S4/Centroid/ACCAGCCU_rank-11_10436389.jpg
- Figure S4/Centroid/ACCAGCCU_rank-12_12698046.jpg
- Figure S4/Centroid/ACCAGCCU_rank-13_7023439.jpg
- Figure S4/Centroid/ACCAGCCU_rank-14_37547428.jpg
- Figure S4/Centroid/ACCAGCCU_rank-15_30410976.jpg
- Figure S4/Centroid/ACCAGCCU_rank-16_4504692.jpg
- Figure S4/Centroid/ACCAGCCU_rank-17_21758081.jpg
- Figure S4/Centroid/ACCAGCCU_rank-18_32481159.jpg
- Figure S4/Centroid/ACCAGCCU_rank-19_45710101.jpg
- Figure S4/Centroid/ACCAGCCU_rank-1_10436915.jpg
- Figure S4/Centroid/ACCAGCCU_rank-20_149363691.jpg
- Figure S4/Centroid/ACCAGCCU_rank-21_7020962.jpg
- Figure S4/Centroid/ACCAGCCU_rank-22_149363691.jpg
- Figure S4/Centroid/ACCAGCCU_rank-23_16550670.jpg
- Figure S4/Centroid/ACCAGCCU_rank-24_7023439.jpg
- Figure S4/Centroid/ACCAGCCU_rank-25_37547428.jpg
- Figure S4/Centroid/ACCAGCCU_rank-26_85362714.jpg
- Figure S4/Centroid/ACCAGCCU_rank-27_14042003.jpg
- Figure S4/Centroid/ACCAGCCU_rank-28_18698598.jpg
- Figure S4/Centroid/ACCAGCCU_rank-29_10440286.jpg
- Figure S4/Centroid/ACCAGCCU_rank-2_10440286.jpg
- Figure S4/Centroid/ACCAGCCU_rank-30_21758081.jpg
- Figure S4/Centroid/ACCAGCCU_rank-3_21758081.jpg
- Figure S4/Centroid/ACCAGCCU_rank-4_34529621.jpg
- Figure S4/Centroid/ACCAGCCU_rank-5_21752136.jpg
- Figure S4/Centroid/ACCAGCCU_rank-6_32454755.jpg
- Figure S4/Centroid/ACCAGCCU_rank-7_61175255.jpg
- Figure S4/Centroid/ACCAGCCU_rank-8_10436389.jpg
- Figure S4/Centroid/ACCAGCCU_rank-9_10439148.jpg
- Figure S4/Centroid/CAGUGAGC_rank-10_10432841.jpg
- Figure S4/Centroid/CAGUGAGC_rank-11_14042003.jpg
- Figure S4/Centroid/CAGUGAGC_rank-12_10435879.jpg
- Figure S4/Centroid/CAGUGAGC_rank-13_10439148.jpg
- Figure S4/Centroid/CAGUGAGC_rank-14_10436764.jpg
- Figure S4/Centroid/CAGUGAGC_rank-15_149363691.jpg
- Figure S4/Centroid/CAGUGAGC_rank-16_34529621.jpg
- Figure S4/Centroid/CAGUGAGC_rank-17_6690226.jpg
- Figure S4/Centroid/CAGUGAGC_rank-18_7023439.jpg
- Figure S4/Centroid/CAGUGAGC_rank-19_32481159.jpg
- Figure S4/Centroid/CAGUGAGC_rank-20_85362714.jpg
- Figure S4/Centroid/CAGUGAGC_rank-21_21758081.jpg
- Figure S4/Centroid/CAGUGAGC_rank-22_6690226.jpg
- Figure S4/Centroid/CAGUGAGC_rank-25_10436915.jpg
- Figure S4/Centroid/CAGUGAGC_rank-26_21752136.jpg
- Figure S4/Centroid/CAGUGAGC_rank-27_32454755.jpg
- Figure S4/Centroid/CAGUGAGC_rank-28_37547428.jpg
- Figure S4/Centroid/CAGUGAGC_rank-29_45710101.jpg
- Figure S4/Centroid/CAGUGAGC_rank-2_61175255.jpg
- Figure S4/Centroid/CAGUGAGC_rank-30_21758081.jpg
- Figure S4/Centroid/CAGUGAGC_rank-31_30410976.jpg
- Figure S4/Centroid/CAGUGAGC_rank-32_10436915.jpg
- Figure S4/Centroid/CAGUGAGC_rank-33_10432841.jpg
- Figure S4/Centroid/CAGUGAGC_rank-35_71480116.jpg
- Figure S4/Centroid/CAGUGAGC_rank-36_156447020.jpg
- Figure S4/Centroid/CAGUGAGC_rank-3_12698046.jpg
- Figure S4/Centroid/CAGUGAGC_rank-4_7023439.jpg
- Figure S4/Centroid/CAGUGAGC_rank-5_4504692.jpg
- Figure S4/Centroid/CAGUGAGC_rank-7_14042003.jpg
- Figure S4/Centroid/CAGUGAGC_rank-8_149363691.jpg
- Figure S4/Centroid/CAGUGAGC_rank-9_18698598.jpg
- Figure S4/Centroid/UAAUCCCA_rank-10_149363691.jpg
- Figure S4/Centroid/UAAUCCCA_rank-11_21752136.jpg
- Figure S4/Centroid/UAAUCCCA_rank-13_30410976.jpg
- Figure S4/Centroid/UAAUCCCA_rank-14_6690226.jpg
- Figure S4/Centroid/UAAUCCCA_rank-15_10432841.jpg
- Figure S4/Centroid/UAAUCCCA_rank-19_7020962.jpg
- Figure S4/Centroid/UAAUCCCA_rank-21_10436764.jpg
- Figure S4/Centroid/UAAUCCCA_rank-22_32454755.jpg
- Figure S4/Centroid/UAAUCCCA_rank-23_14042003.jpg
- Figure S4/Centroid/UAAUCCCA_rank-24_45710101.jpg
- Figure S4/Centroid/UAAUCCCA_rank-26_18698598.jpg
- Figure S4/Centroid/UAAUCCCA_rank-27_149363691.jpg
- Figure S4/Centroid/UAAUCCCA_rank-28_10436389.jpg
- Figure S4/Centroid/UAAUCCCA_rank-29_92859582.jpg
- Figure S4/Centroid/UAAUCCCA_rank-2_34529621.jpg
- Figure S4/Centroid/UAAUCCCA_rank-30_21758081.jpg
- Figure S4/Centroid/UAAUCCCA_rank-31_10440286.jpg
- Figure S4/Centroid/UAAUCCCA_rank-32_7023439.jpg
- Figure S4/Centroid/UAAUCCCA_rank-33_92859582.jpg
- Figure S4/Centroid/UAAUCCCA_rank-34_32481159.jpg
- Figure S4/Centroid/UAAUCCCA_rank-35_10436915.jpg
- Figure S4/Centroid/UAAUCCCA_rank-36_149363691.jpg
- Figure S4/Centroid/UAAUCCCA_rank-37_10439148.jpg
- Figure S4/Centroid/UAAUCCCA_rank-39_32481159.jpg
- Figure S4/Centroid/UAAUCCCA_rank-3_32454755.jpg
- Figure S4/Centroid/UAAUCCCA_rank-40_149363691.jpg
- Figure S4/Centroid/UAAUCCCA_rank-41_92859582.jpg
- Figure S4/Centroid/UAAUCCCA_rank-42_21752136.jpg
- Figure S4/Centroid/UAAUCCCA_rank-43_156447020.jpg
- Figure S4/Centroid/UAAUCCCA_rank-5_21758081.jpg
- Figure S4/Centroid/UAAUCCCA_rank-6_85362714.jpg
- Figure S4/Centroid/UAAUCCCA_rank-7_85362714.jpg
- Figure S4/Centroid/UAAUCCCA_rank-8_153252197.jpg
- Figure S4/Centroid/UAAUCCCA_rank-9_6690226.jpg
- Figure S4/MFE/
- Figure S4/MFE/ACCAGCCU_rank-10_10439148.jpg
- Figure S4/MFE/ACCAGCCU_rank-11_10436389.jpg
- Figure S4/MFE/ACCAGCCU_rank-12_12698046.jpg
- Figure S4/MFE/ACCAGCCU_rank-13_7023439.jpg
- Figure S4/MFE/ACCAGCCU_rank-14_37547428.jpg
- Figure S4/MFE/ACCAGCCU_rank-15_4504692.jpg
- Figure S4/MFE/ACCAGCCU_rank-16_45710101.jpg
- Figure S4/MFE/ACCAGCCU_rank-17_30410976.jpg
- Figure S4/MFE/ACCAGCCU_rank-18_7020962.jpg
- Figure S4/MFE/ACCAGCCU_rank-19_32481159.jpg
- Figure S4/MFE/ACCAGCCU_rank-1_10436915.jpg
- Figure S4/MFE/ACCAGCCU_rank-20_149363691.jpg
- Figure S4/MFE/ACCAGCCU_rank-21_21758081.jpg
- Figure S4/MFE/ACCAGCCU_rank-22_149363691.jpg
- Figure S4/MFE/ACCAGCCU_rank-23_16550670.jpg
- Figure S4/MFE/ACCAGCCU_rank-24_37547428.jpg
- Figure S4/MFE/ACCAGCCU_rank-25_7023439.jpg
- Figure S4/MFE/ACCAGCCU_rank-26_85362714.jpg
- Figure S4/MFE/ACCAGCCU_rank-27_14042003.jpg
- Figure S4/MFE/ACCAGCCU_rank-28_10440286.jpg
- Figure S4/MFE/ACCAGCCU_rank-29_18698598.jpg
- Figure S4/MFE/ACCAGCCU_rank-2_10440286.jpg
- Figure S4/MFE/ACCAGCCU_rank-30_21758081.jpg
- Figure S4/MFE/ACCAGCCU_rank-3_21758081.jpg
- Figure S4/MFE/ACCAGCCU_rank-4_21752136.jpg
- Figure S4/MFE/ACCAGCCU_rank-5_34529621.jpg
- Figure S4/MFE/ACCAGCCU_rank-6_32454755.jpg
- Figure S4/MFE/ACCAGCCU_rank-7_10436389.jpg
- Figure S4/MFE/ACCAGCCU_rank-8_61175255.jpg
- Figure S4/MFE/ACCAGCCU_rank-9_10435879.jpg
- Figure S4/MFE/CAGUGAGC_rank-10_18698598.jpg
- Figure S4/MFE/CAGUGAGC_rank-11_14042003.jpg
- Figure S4/MFE/CAGUGAGC_rank-12_34529621.jpg
- Figure S4/MFE/CAGUGAGC_rank-13_149363691.jpg
- Figure S4/MFE/CAGUGAGC_rank-14_10435879.jpg
- Figure S4/MFE/CAGUGAGC_rank-15_85362714.jpg
- Figure S4/MFE/CAGUGAGC_rank-16_7023439.jpg
- Figure S4/MFE/CAGUGAGC_rank-17_6690226.jpg
- Figure S4/MFE/CAGUGAGC_rank-18_10439148.jpg
- Figure S4/MFE/CAGUGAGC_rank-19_32481159.jpg
- Figure S4/MFE/CAGUGAGC_rank-1_10435879.jpg
- Figure S4/MFE/CAGUGAGC_rank-20_10436764.jpg
- Figure S4/MFE/CAGUGAGC_rank-21_6690226.jpg
- Figure S4/MFE/CAGUGAGC_rank-22_21758081.jpg
- Figure S4/MFE/CAGUGAGC_rank-23_7020962.jpg
- Figure S4/MFE/CAGUGAGC_rank-24_10436389.jpg
- Figure S4/MFE/CAGUGAGC_rank-25_10436915.jpg
- Figure S4/MFE/CAGUGAGC_rank-26_21752136.jpg
- Figure S4/MFE/CAGUGAGC_rank-27_45710101.jpg
- Figure S4/MFE/CAGUGAGC_rank-28_32454755.jpg
- Figure S4/MFE/CAGUGAGC_rank-29_37547428.jpg
- Figure S4/MFE/CAGUGAGC_rank-2_12698046.jpg
- Figure S4/MFE/CAGUGAGC_rank-30_21758081.jpg
- Figure S4/MFE/CAGUGAGC_rank-31_30410976.jpg
- Figure S4/MFE/CAGUGAGC_rank-32_10436915.jpg
- Figure S4/MFE/CAGUGAGC_rank-33_10432841.jpg
- Figure S4/MFE/CAGUGAGC_rank-34_71480116.jpg
- Figure S4/MFE/CAGUGAGC_rank-35_7023439.jpg
- Figure S4/MFE/CAGUGAGC_rank-36_156447020.jpg
- Figure S4/MFE/CAGUGAGC_rank-3_61175255.jpg
- Figure S4/MFE/CAGUGAGC_rank-4_7023439.jpg
- Figure S4/MFE/CAGUGAGC_rank-5_14042003.jpg
- Figure S4/MFE/CAGUGAGC_rank-6_4504692.jpg
- Figure S4/MFE/CAGUGAGC_rank-7_117320510.jpg
- Figure S4/MFE/CAGUGAGC_rank-8_149363691.jpg
- Figure S4/MFE/CAGUGAGC_rank-9_10432841.jpg
- Figure S4/MFE/UAAUCCCA_rank-10_149363691.jpg
- Figure S4/MFE/UAAUCCCA_rank-11_117320510.jpg
- Figure S4/MFE/UAAUCCCA_rank-12_21752136.jpg
- Figure S4/MFE/UAAUCCCA_rank-13_30410976.jpg
- Figure S4/MFE/UAAUCCCA_rank-14_10432841.jpg
- Figure S4/MFE/UAAUCCCA_rank-15_6690226.jpg
- Figure S4/MFE/UAAUCCCA_rank-16_10436915.jpg
- Figure S4/MFE/UAAUCCCA_rank-17_12698046.jpg
- Figure S4/MFE/UAAUCCCA_rank-18_7020962.jpg
- Figure S4/MFE/UAAUCCCA_rank-19_7023439.jpg
- Figure S4/MFE/UAAUCCCA_rank-1_4504692.jpg
- Figure S4/MFE/UAAUCCCA_rank-20_10435879.jpg
- Figure S4/MFE/UAAUCCCA_rank-21_32454755.jpg
- Figure S4/MFE/UAAUCCCA_rank-22_10436764.jpg
- Figure S4/MFE/UAAUCCCA_rank-23_14042003.jpg
- Figure S4/MFE/UAAUCCCA_rank-24_10436915.jpg
- Figure S4/MFE/UAAUCCCA_rank-25_149363691.jpg
- Figure S4/MFE/UAAUCCCA_rank-26_18698598.jpg
- Figure S4/MFE/UAAUCCCA_rank-27_45710101.jpg
- Figure S4/MFE/UAAUCCCA_rank-28_92859582.jpg
- Figure S4/MFE/UAAUCCCA_rank-29_10436389.jpg
- Figure S4/MFE/UAAUCCCA_rank-2_34529621.jpg
- Figure S4/MFE/UAAUCCCA_rank-30_92859582.jpg
- Figure S4/MFE/UAAUCCCA_rank-31_10440286.jpg
- Figure S4/MFE/UAAUCCCA_rank-32_32481159.jpg
- Figure S4/MFE/UAAUCCCA_rank-33_7023439.jpg
- Figure S4/MFE/UAAUCCCA_rank-34_21758081.jpg
- Figure S4/MFE/UAAUCCCA_rank-35_37547428.jpg
- Figure S4/MFE/UAAUCCCA_rank-36_10436915.jpg
- Figure S4/MFE/UAAUCCCA_rank-37_149363691.jpg
- Figure S4/MFE/UAAUCCCA_rank-38_10439148.jpg
- Figure S4/MFE/UAAUCCCA_rank-39_149363691.jpg
- Figure S4/MFE/UAAUCCCA_rank-3_32454755.jpg
- Figure S4/MFE/UAAUCCCA_rank-40_32481159.jpg
- Figure S4/MFE/UAAUCCCA_rank-41_92859582.jpg
- Figure S4/MFE/UAAUCCCA_rank-42_21752136.jpg
- Figure S4/MFE/UAAUCCCA_rank-43_156447020.jpg
- Figure S4/MFE/UAAUCCCA_rank-4_61175255.jpg
- Figure S4/MFE/UAAUCCCA_rank-5_21758081.jpg
- Figure S4/MFE/UAAUCCCA_rank-6_85362714.jpg
- Figure S4/MFE/UAAUCCCA_rank-7_6690226.jpg
- Figure S4/MFE/UAAUCCCA_rank-8_153252197.jpg
- Figure S4/MFE/UAAUCCCA_rank-9_85362714.jpg
- 1471-2164-12-S3-S18-S6new.xls
- 1471-2164-12-S3-S18-S7new.xls
- 1471-2164-12-S3-S18-updated.pdf
- 1471-2164-12-S3-S18-8new.doc
- 1471-2164-12-S3-S18-S1new.eps
- 1471-2164-12-S3-S18-S2new.xls
- 1471-2164-12-S3-S18-S3new.zip
- 1471-2164-12-S3-S18-S4new.zip
