# Supplementary material for: Identification of nucleotide patterns enriched in secreted RNAs as putative cis-acting elements targeting them to exosome nano-vesicles
Source: BMC Genomics. 2011 Nov 30;12(Suppl 3):S18. doi: 10.1186/1471-2164-12-S3-S18 (PMC3333177; doi:10.1186/1471-2164-12-S3-S18)
Supplement: Additional file 6 — Table S2. 32 eRNAs containing the tripartite motif. [file 1471-2164-12-S3-S18-S6.xls]

## Sheet: Sheet1
Motif	% Seq	Motif count	Seq count	FDR(Seq count)	mRNA ids	mRNA fraction	ncRNA ids	ncRNA fraction	Mean count	Median count	Std count	Mean repeats	Median repeats	Std repeats	Mean enrichment	Median enrichment	Std enrichment	General Enrichment	Enrm	Pm(Enrichment)	FDR(Enrm)	Enrs	Ps(Enrichment)	FDR(Enrs)	Score	Ratio corr	P(ratio corr)	FDR(ratio corr)	Skewness	Half-life(B-cell)	Half-life(fibroblast)	Corr(% Seq)	Corr(Half-life(fibroblast))
AAAAAAAA	0.539894	595	203	1.52587890625e-05	111	0.546798	1	0.00492611	3.64865	3	2.64285	185.763	8	718.416	260.994	69.0582	1026.53	53.6038	53.6038	4.86695760633e-154	1.52587890625e-05	128.282	2.60333233805e-41	1.52587890625e-05	10881.6	0.000881681	1	1.52587890625e-05	-2.67481	331.65	285.25	-1	-0.642857
ACCAGCCT	0.236702	113	89	0.237274	8	0.0898876	0	0	2.2	2	0.509902	809.833	437.5	812.967	42.4744	27.4202	42.9209	100.236	100.236	6.44243575841e-29	0.237274	296.142	7.08694391852e-21	0.237274	8921.01	0.018152	1	0.237274	-0.756843	296.8	521.8	0.785714	0.472805
AATCCCAG	0.218085	129	82	0.0310516	15	0.182927	0	0	2.62069	2	1.12691	419.277	167	659.736	52.7885	41.0572	37.6736	186.471	186.471	2.04289661675e-33	0.0310516	239.008	2.12639543103e-19	0.0310516	15290.6	0.075495	1	0.0310516	-1.19417	296.8	201.7	0.928571	-0.571429
CAGTGAGC	0.204787	99	77	0.787292	8	0.103896	0	0	2.375	2	0.780625	1048.27	550	1124.95	34.8108	30.411	22.7673	120.691	120.691	5.95240756469e-25	0.787292	292.444	4.78982413835e-18	0.787292	9293.2	0.150563	1	0.787292	-0.789192	296.8	na	0.785714	-0.545545
TGCTGCTG	0.194149	88	73	0.428574	10	0.136986	0	0	2.36364	2	0.642824	1331.53	347	2930.97	50.2686	26.8081	110.232	114.915	114.915	7.02990943462e-22	0.428574	311.909	2.40294116057e-17	0.428574	8388.77	-0.0615815	1	0.428574	0.404887	na	56.5	-0.785714	-0.545545
TAATCCCA	0.18883	115	71	0.257767	15	0.211268	0	0	2.51724	2	0.969205	452.477	217	704.434	60.6473	47.7988	52.844	227.188	227.188	1.83692955313e-29	0.257767	232.139	7.10443988744e-17	0.257767	16130.3	0.0868027	1	0.257767	-1.256	296.8	201.7	0.785714	-0.571429
GGAGCTGG	0.180851	101	68	0.636154	16	0.235294	0	0	2.65	2	0.963068	778.364	622	816.794	42.1596	22.4303	103.74	97.8785	97.8785	1.61185873016e-25	0.636154	253.149	4.57535852597e-16	0.636154	6655.74	-0.122168	1	0.636154	0.27465	249.55	82.5	-0.785714	-0.472805
GCTGCTGC	0.178191	94	67	0.714294	19	0.283582	0	0	2.35	2	0.653835	1008.74	776	944.029	32.5557	21.7625	44.4599	97.9992	97.9992	1.4823234021e-23	0.714294	268	7.62669873351e-16	0.714294	6565.95	0.0885206	1	0.714294	0.300371	166.4	173.7	-0.714286	-0.714286
TGTAATCC	0.175532	112	66	0.391113	14	0.212121	0	0	2.58621	2	0.965517	371.674	149.5	444.418	68.8369	48.7963	62.1888	286.705	286.705	2.83767775908e-30	0.391113	221.571	7.62669873351e-16	0.391113	18922.5	0.161813	1	0.391113	-1.25483	296.8	201.7	0.714286	-0.642857
AGCAGCTG	0.170213	76	64	0.174667	11	0.171875	0	0	2	2	0	1077.33	601.5	1132.4	29.2888	25.63	17.124	123.625	123.625	1.45881509469e-18	0.174667	316.632	2.20697418728e-15	0.174667	7912.03	-0.117689	1	0.174667	0.267514	331.65	82.5	-0.714286	-0.691023
GAGCTGGA	0.170213	82	64	0.544571	11	0.171875	0	0	2.5	2	0.645497	1400.89	847.5	2191.53	36.4531	26.5095	44.8751	117.645	117.645	3.1946932568e-20	0.544571	293.463	2.20697418728e-15	0.544571	7529.25	-0.156558	1	0.544571	0.551348	333.5	na	-0.714286	-0.472805
GTAATCCC	0.164894	100	62	0.564453	13	0.209677	0	0	2.52	2	0.943186	469.421	170	751.081	58.1917	42.3989	51.1438	269.798	269.798	7.29458854932e-27	0.564453	233.12	6.71131202148e-15	0.564453	16727.5	0.0980557	1	0.564453	-1.2334	296.8	201.7	0.714286	-0.642857
GCTGCAGG	0.164894	83	62	0.714035	16	0.258065	0	0	2.23529	2	0.545507	1317.76	807	2329.98	27.1652	22.287	21.2956	105.527	105.527	1.67809645023e-20	0.714035	280.867	6.71131202148e-15	0.714035	6542.65	-0.193231	1	0.714035	0.223303	169.6	na	-0.714286	-0.714286
CTGCTGCT	0.162234	83	61	0.857147	14	0.229508	0	0	2.46667	2	0.718022	1056.09	514	1191.44	54.9164	26.1972	128.317	149.069	149.069	1.67809645023e-20	0.857147	276.337	1.21986960679e-14	0.857147	9093.22	0.082163	1	0.857147	0.336758	137.6	173.7	-0.785714	-0.571429
AGCAGCAG	0.159574	92	60	0.174606	19	0.316667	0	0	2.52381	2	1.25808	906.688	421.5	1178.89	42.3096	24.8623	64.6646	139.238	139.238	5.3755910477e-23	0.174606	245.217	2.18472184868e-14	0.174606	8354.3	0.148741	1	0.174606	0.516633	355.9	173.7	-0.785714	-0.400066
CCCTGCAG	0.159574	78	60	0.991013	12	0.2	0	0	2.5	2	0.645497	1383.61	593	2490.46	22.4478	14.7227	20.6142	85.3731	85.3731	4.07083495286e-19	0.991013	289.231	2.18472184868e-14	0.991013	5122.39	-0.171565	1	0.991013	0.220773	74.8	na	-0.857143	-0.428571
TGGAGCAG	0.154255	69	58	0.408981	9	0.155172	0	0	2.22222	2	0.41574	1222.45	531	1476.55	49.6531	21.4307	130.499	123.933	123.933	1.27454518286e-16	0.408981	316.058	7.17911157448e-14	0.408981	7188.12	-0.0242146	1	0.408981	0.0699033	372.5	82.5	-0.857143	-0.400066
GCCTGTAA	0.151596	81	57	0.740494	7	0.122807	0	0	2.41176	2	0.69102	309.542	188.5	264.366	51.2092	40.9599	40.9517	244.992	244.992	1.88033005749e-21	0.740494	264.593	1.3646708252e-13	0.740494	13964.6	0.212619	1	0.740494	-1.30262	296.8	201.7	0.714286	-0.428571
CAGGAGCT	0.151596	74	57	0.789764	7	0.122807	0	0	2.7	2	1.1	552.294	234	504.338	36.2076	23.3423	41.2788	159.461	159.461	1.7523759125e-19	0.789764	289.622	1.3646708252e-13	0.789764	9089.28	-0.073278	1	0.789764	0.167498	169.6	82.5	-0.714286	-0.785714
CAGAGCTG	0.148936	66	56	0.784042	9	0.160714	0	0	2	2	0	1239.9	1108.5	756.174	30.549	23.1322	26.3895	135.412	135.412	3.21182109831e-17	0.784042	319.03	2.52586196807e-13	0.784042	7583.07	-0.0736635	1	0.784042	0.381973	337.9	na	-0.785714	-0.714286
GAGGAAGA	0.146277	70	55	0.5392	11	0.2	0	0	2.25	2	0.595119	399.4	234	394.191	29.9178	21.1811	25.5049	102.977	102.977	6.78224095671e-17	0.5392	295.429	4.75418935593e-13	0.5392	5663.73	0.0660696	1	0.5392	0.558137	296.8	na	-0.928571	-0.909241
GGAGCAGG	0.146277	78	55	0.63591	13	0.236364	0	0	2.76923	2	0.973009	538.478	255	850.418	39.3645	17.8549	84.5255	112.804	112.804	4.07083495286e-19	0.63591	265.128	4.75418935593e-13	0.63591	6204.2	0.0349895	1	0.63591	0.0504128	372.5	173.7	-0.785714	-0.763763
AGGAAGAG	0.143617	74	54	0.156784	11	0.203704	0	0	2.66667	2	1.17851	628.2	219	1216.89	38.871	26.7816	36.8833	132.352	132.352	5.23869722273e-18	0.156784	274.378	4.75418935593e-13	0.156784	7147	-0.0716015	1	0.156784	0.427878	296.8	na	-1	-0.518875
GGAGAAGG	0.138298	64	52	0.63298	7	0.134615	0	0	2.5	2	1	1207.58	849.5	1244.46	27.5795	22.3466	23.209	117.473	117.473	2.94661331285e-15	0.63298	305.5	1.47724444499e-12	0.63298	6108.59	-0.0273109	1	0.63298	0.422254	169.6	na	-0.785714	-0.642857
CAGCAGAG	0.138298	56	52	0.793503	4	0.0769231	0	0	2	2	0	1554.75	1163	815.018	40.3545	23.6351	63.4272	134.373	134.373	1.96287291447e-14	0.793503	349.143	1.47724444499e-12	0.793503	6987.42	-0.0475651	1	0.793503	0.289819	na	82.5	-0.714286	-0.571429
AAAGGAAA	0.135638	57	51	0.00978088	4	0.0784314	0	0	2	2	0	817.333	895	526.581	32.8203	15.4716	50.4714	87.344	87.344	2.39662225327e-13	0.00978088	336.421	2.59352756532e-12	0.00978088	4454.55	0.129532	1	0.00978088	0.111451	1490.5	619.6	-0.714286	0.691023
CTGGCCCA	0.135638	57	51	0.855423	4	0.0784314	0	0	2.2	2	0.4	1106.83	816	753.822	32.1587	16.2816	38.9897	97.6798	97.6798	2.39662225327e-13	0.855423	336.421	2.59352756532e-12	0.855423	4981.67	-0.0915392	1	0.855423	0.107528	74.8	na	-0.785714	-0.571429
AGCCTGAG	0.132979	63	50	0.185104	7	0.14	1	0.02	2.44444	2	0.955814	734.615	777	646.86	55.6446	26.5606	106.428	194.619	194.619	2.25327691032e-16	0.185104	298.413	4.57215314951e-12	0.185104	9730.96	-0.0174964	1	0.185104	0.27026	na	33.8	-0.714286	-0.618284
TGGGCAAC	0.132979	67	50	0.417053	10	0.2	0	0	2.0625	2	0.242061	764.353	299	942.615	38.1471	28.6814	28.8407	202.479	202.479	1.66184231667e-17	0.417053	280.597	4.57215314951e-12	0.417053	10123.9	0.211477	1	0.417053	-0.537847	246	173.7	0.928571	-0.400066
GCTGCCCT	0.132979	56	50	0.714813	5	0.1	0	0	2	2	0	3087.33	1951.5	3943.31	29.4525	15.4677	64.6909	97.0058	97.0058	4.43776374037e-13	0.714813	335.714	4.57215314951e-12	0.714813	4850.29	0.0070338	1	0.714813	0.0551608	81.2	92.5	-0.714286	-0.5
CCGCCTCC	0.132979	61	50	0.983887	4	0.08	0	0	3.2	3	1.16619	690.636	534	635.188	20.8665	9.69944	31.3304	55.9334	55.9334	1.96287291447e-14	0.983887	308.197	4.57215314951e-12	0.983887	2796.67	0.0261488	1	0.983887	0.0118353	64.4	105.5	-0.714286	-0.545545
TCCTCTTC	0.130319	56	49	0.491577	5	0.102041	0	0	2.16667	2	0.372678	834.857	489	771.052	29.7724	25.4392	21.5316	130.802	130.802	1.96287291447e-14	0.491577	329	8.09286086425e-12	0.491577	6409.32	0.271516	1	0.491577	0.131425	381.5	408.2	-0.785714	0.472805
CAGCTGGA	0.130319	60	49	0.794571	6	0.122449	0	0	2.57143	2	1.04978	641.091	84	1087.75	27.364	23.0937	22.0567	142.355	142.355	1.53780931909e-15	0.794571	307.067	8.09286086425e-12	0.794571	6975.41	-0.0918352	1	0.794571	0.551886	78	na	-0.785714	-0.472805
CCAGCAGA	0.130319	56	49	0.94838	6	0.122449	0	0	2.16667	2	0.372678	1943.71	191	4192.11	39.9093	22.8321	42.7305	142.454	142.454	1.96287291447e-14	0.94838	329	8.09286086425e-12	0.94838	6980.25	0.0701266	1	0.94838	0.506216	296.8	na	-0.714286	-0.571429
AGAAGCAG	0.12766	61	48	0.127731	10	0.208333	0	0	2.3	2	0.640312	1653.15	1050	1339.02	36.7763	24.7491	41.1798	164.43	164.43	8.22163708738e-16	0.127731	295.869	1.45567049985e-11	0.127731	7892.65	-0.0194265	1	0.127731	0.216827	169.6	82.5	-0.785714	-0.763763
AGGAGAAG	0.12766	63	48	0.158249	10	0.208333	0	0	2.5	2	0.67082	1333.4	798	1299.39	35.9333	27.8443	28.434	150.303	150.303	2.25327691032e-16	0.158249	286.476	1.45567049985e-11	0.158249	7214.53	0.0516555	1	0.158249	0.0252736	372.5	173.7	-1	-0.763763
GGGGTTTC	0.125	54	47	0.665405	2	0.0425532	0	0	2.16667	2	0.372678	1428.86	907	1498.68	31.4001	27.9087	19.0115	179.065	179.065	7.03007319205e-14	0.665405	327.259	2.5687086853e-11	0.665405	8416.08	0.0211175	1	0.665405	-0.596821	413.6	na	0.785714	-0.400066
CCTGCAGA	0.125	58	47	0.964005	8	0.170213	0	0	2.375	2	0.484123	2203.64	909	3752.88	32.7273	26.1416	32.2173	159.249	159.249	5.52516326195e-15	0.964005	304.69	2.5687086853e-11	0.964005	7484.71	0.00504585	1	0.964005	0.329529	na	na	-0.714286	-0.428571
AGCTGGTG	0.119681	51	45	0.178329	2	0.0444444	0	0	2.5	2	0.866025	528.167	447.5	345.73	41.0272	32.2026	36.4788	209.382	209.382	4.66190474696e-13	0.178329	331.765	8.65008030819e-11	0.178329	9422.19	-0.0762405	1	0.178329	0.069212	na	na	-0.785714	-0.785714
GGAGGAAG	0.117021	59	44	0.634811	7	0.159091	0	0	2.5	2	1.0247	1135.53	286	1297.65	23.6718	21.3663	13.8886	123.773	123.773	2.92571582409e-15	0.634811	280.407	1.60590665167e-10	0.634811	5445.99	-0.129057	1	0.634811	0.317293	218.55	na	-0.857143	-0.909241
GAAGAAAA	0.114362	47	43	0.507828	3	0.0697674	0	0	2	2	0	2701.75	2158	1983.85	35.5434	16.1614	70.5728	108.104	108.104	5.77202780077e-12	0.507828	344	2.93941142079e-10	0.507828	4648.48	-0.122561	1	0.507828	0.0904117	331.65	na	-0.714286	-0.5
TGTGGCTG	0.111702	53	42	0.40123	8	0.190476	0	0	2.22222	2	0.41574	1387.91	1412	1006.17	38.3517	26.522	29.6139	192.244	192.244	1.31899430995e-13	0.40123	297.962	5.41746833909e-10	0.40123	8074.24	0.00579748	1	0.40123	0.149954	na	82.5	-0.714286	-0.618284
GAGAAGAA	0.111702	57	42	0.531754	7	0.166667	0	0	2.66667	2	1.05409	1389.13	813	1482.55	30.0968	21.0512	31.7765	140.182	140.182	1.03478694591e-14	0.531754	277.053	5.41746833909e-10	0.531754	5887.63	0.0764443	1	0.531754	0.127053	74.8	na	-0.785714	-0.691023
CAGAAGCT	0.111702	52	42	0.781952	7	0.166667	0	0	2.42857	2	1.04978	1322	551	1886.48	30.5445	24.0183	28.2199	193.786	193.786	2.47522206291e-13	0.781952	303.692	5.41746833909e-10	0.781952	8139	0.118311	1	0.781952	0.43296	na	92.5	-0.714286	-0.618284
CACGCCTG	0.111702	48	42	0.808456	3	0.0714286	0	0	2	2	0	414.667	221	390.791	32.4965	22.6861	22.7013	171.457	171.457	3.09926132063e-12	0.808456	329	5.41746833909e-10	0.808456	7201.17	0.194783	1	0.808456	-0.898733	na	82.5	0.857143	-0.5
AGAAGGAG	0.109043	53	41	0.127487	5	0.121951	0	0	3	2	1.41421	438.667	219	524.818	31.5406	23.6488	24.4335	191.983	191.983	1.31899430995e-13	0.127487	290.868	1.00919284233e-09	0.127487	7871.31	-0.118259	1	0.127487	0.640903	na	na	-0.714286	-0.691023
AGCCAGCC	0.109043	47	41	0.184326	5	0.121951	0	0	2	2	0	1791.33	1384	1225.28	28.9263	13.6636	35.0145	119.988	119.988	5.77202780077e-12	0.184326	328	1.00919284233e-09	0.184326	4919.5	0.0481963	1	0.184326	0.242649	413.6	na	-0.714286	-0.571429
TGGTGGAG	0.109043	51	41	0.412643	5	0.121951	0	0	2.66667	2	1.10554	2077.7	921	2970.6	42.6194	26.2174	67.2648	190.602	190.602	4.66190474696e-13	0.412643	302.275	1.00919284233e-09	0.412643	7814.69	0.0825922	1	0.412643	0.358686	195.2	173.7	-0.785714	-0.491354
GCCCAGAG	0.109043	52	41	0.746628	7	0.170732	0	0	2.375	2	0.695971	1087.55	822	763.492	29.3204	15.7671	47.4252	125.921	125.921	2.47522206291e-13	0.746628	296.462	1.00919284233e-09	0.746628	5162.78	0.0860274	1	0.746628	0.27712	na	na	-0.714286	-0.642857
AGAGAAGA	0.106383	45	40	0.13295	4	0.1	0	0	2	2	0	832.8	835	256.122	26.5966	21.3551	18.3856	149.744	149.744	2.03144373237e-11	0.13295	334.222	1.90475371594e-09	0.13295	5989.75	0.0839065	1	0.13295	0.0135625	232.25	na	-0.857143	-0.618284
CTGAGGCC	0.106383	49	40	0.846436	5	0.125	0	0	2.5	2.5	0.5	3454.33	1234	3914.03	19.2859	16.8057	10.0188	132.703	132.703	1.64825703201e-12	0.846436	306.939	1.90475371594e-09	0.846436	5308.13	-0.149656	1	0.846436	0.0321184	na	na	-0.785714	-0.571429
CCACCACG	0.106383	51	40	0.952377	8	0.2	0	0	2.375	2	0.992157	1311.73	244	2337.31	37.2352	20.0533	51.146	111.443	111.443	4.66190474696e-13	0.952377	294.902	1.90475371594e-09	0.952377	4457.71	-0.00220788	1	0.952377	-0.0877567	331.65	na	0.714286	-0.667124
AAGAAGCA	0.103723	53	39	0.0319366	6	0.153846	0	0	2.75	2.5	0.829156	1312.86	816.5	858.842	35.7638	25.2163	35.0865	188.606	188.606	1.31899430995e-13	0.0319366	276.679	3.55736483389e-09	0.0319366	7355.65	0.0942481	1	0.0319366	0.0912212	74.8	na	-0.857143	-0.5
AAGAGGAA	0.103723	43	39	0.0337067	4	0.102564	0	0	2	2	0	1340	1112	1128.63	24.8362	18.1871	19.5864	130.254	130.254	7.21386306023e-11	0.0337067	341.023	3.55736483389e-09	0.0337067	5079.92	-0.161447	1	0.0337067	0.200582	na	na	-0.857143	-0.714286
AGAAAACA	0.103723	41	39	0.125198	1	0.025641	0	0	2	2	0	662.5	662.5	436.5	31.454	24.3678	41.1393	143.07	143.07	2.54828585603e-10	0.125198	357.659	3.55736483389e-09	0.125198	5579.75	0.1879	1	0.125198	0.12106	na	82.5	-0.714286	-0.64254
TGCTGCTC	0.103723	42	39	0.428589	3	0.0769231	0	0	2	2	0	2535.67	2492	2073.72	30.2503	24.4083	21.8189	191.33	191.33	1.35642652467e-10	0.428589	349.143	3.55736483389e-09	0.428589	7461.86	0.332282	1	0.428589	0.0986643	355.9	na	-0.785714	-0.428571
GAAGCTGG	0.103723	41	39	0.511154	2	0.0512821	0	0	2	2	0	1479.5	1479.5	395.5	30.1874	20.9135	28.3657	167.619	167.619	2.54828585603e-10	0.511154	357.659	3.55736483389e-09	0.511154	6537.15	0.307473	1	0.511154	0.409196	na	na	-0.785714	-0.642857
CTGGCTGT	0.103723	42	39	0.854889	3	0.0769231	0	0	2	2	0	748.333	732	603.093	26.811	22.4144	18.3724	160.676	160.676	1.35642652467e-10	0.854889	349.143	3.55736483389e-09	0.854889	6266.37	0.141397	1	0.854889	0.189409	na	na	-0.714286	-0.400066
CTCTGTGG	0.103723	43	39	0.865646	2	0.0512821	0	0	2.33333	2	0.471405	1118	1086.5	834.693	34.3826	23.072	29.4471	184.024	184.024	7.21386306023e-11	0.865646	341.023	3.55736483389e-09	0.865646	7176.94	0.196147	1	0.865646	0.250507	na	na	-0.857143	-0.428571
AGAAGAGG	0.101064	42	38	0.127121	2	0.0526316	0	0	2.33333	2	0.471405	635.75	637	307.058	28.2509	21.9751	24.8827	173.174	173.174	1.35642652467e-10	0.127121	340.19	6.24748755354e-09	0.127121	6580.59	-0.120322	1	0.127121	0.0955834	na	na	-0.857143	-0.64254
GAGAAGAG	0.101064	42	38	0.531784	2	0.0526316	0	0	2	2	0	605	432	575.414	27.365	21.4245	18.8197	171.011	171.011	1.35642652467e-10	0.531784	340.19	6.24748755354e-09	0.531784	6498.42	0.0258728	1	0.531784	0.334687	na	na	-0.785714	-0.5
AGAGGAGC	0.0984043	42	37	0.134949	4	0.108108	0	0	2	2	0	1257.8	795	1029.67	31.6299	19.6303	45.6499	182.541	182.541	1.35642652467e-10	0.134949	331.238	6.24748755354e-09	0.134949	6754.01	0.281832	1	0.134949	0.139147	355.9	82.5	-0.714286	-0.566947
AGAGCAGC	0.0984043	40	37	0.135925	3	0.0810811	0	0	2	2	0	102	95	70.8002	23.8847	16.4661	27.9704	129.345	129.345	4.75981337259e-10	0.135925	347.8	6.24748755354e-09	0.135925	4785.75	-0.00767349	1	0.135925	0.277542	na	na	-0.714286	-0.545545
GAGCAGCT	0.0984043	41	37	0.543671	3	0.0810811	0	0	2.33333	2	0.471405	793	803	679.762	29.4261	21.2482	27.7886	179.307	179.307	2.54828585603e-10	0.543671	339.317	6.24748755354e-09	0.543671	6634.37	-0.0987915	1	0.543671	0.148038	355.9	na	-0.928571	-0.428571
AGAAGGTG	0.0930851	42	35	0.127548	4	0.114286	0	0	2.75	2	1.29904	1392.43	553	1955.88	45.7766	33.4057	72.5106	224.454	224.454	1.35642652467e-10	0.127548	313.333	1.91035437227e-08	0.127548	7855.89	0.112772	1	0.127548	0.526602	137.6	na	-0.785714	-0.400066
AGGAAGTG	0.0930851	40	35	0.156845	3	0.0857143	0	0	2.66667	2	0.942809	838.6	234	1308.36	37.9727	28.8659	31.3676	238.009	238.009	4.75981337259e-10	0.156845	329	1.91035437227e-08	0.156845	8330.33	0	1	0.156845	0.18327	na	92.5	-0.714286	-0.428571
AGCCAGAG	0.0930851	44	35	0.184128	5	0.142857	0	0	2.8	2	1.16619	1732.22	336	2615.33	28.8853	22.4289	23.9358	210.828	210.828	3.82154515035e-11	0.184128	299.091	1.91035437227e-08	0.184128	7378.97	0.00327184	1	0.184128	0.153786	413.6	na	-0.928571	-0.545545
TTCCAGAA	0.0930851	44	35	0.371597	5	0.142857	0	0	2.125	2	0.330719	1135.11	741	1406.06	36.9562	32.9756	23.1255	294.77	294.77	3.82154515035e-11	0.371597	299.091	1.91035437227e-08	0.371597	10317	-0.156482	1	0.371597	0.26989	na	na	-0.714286	-0.44475
GCAGCGGC	0.0930851	42	35	0.698914	6	0.171429	0	0	2.16667	2	0.372678	815.286	464	729.377	19.3913	10.0209	32.0956	82.4042	82.4042	2.28673117275e-09	0.698914	313.333	1.91035437227e-08	0.698914	2884.15	0.00919256	1	0.698914	0.302926	39.7	33.8	-0.928571	-0.428571
CCATGGAG	0.0930851	37	35	0.943893	2	0.0571429	0	0	2	2	0	1872.5	1872.5	657.5	23.0284	17.1927	18.3728	167.54	167.54	3.11813740475e-09	0.943893	355.676	1.91035437227e-08	0.943893	5863.89	0.0605551	1	0.943893	0.448396	na	82.5	-0.714286	-0.642857
AAGAGGAG	0.0904255	44	34	0.0337372	7	0.205882	0	0	2.25	2	0.433013	1308.5	1011	1040.87	34.0602	22.1054	37.1415	180.853	180.853	3.82154515035e-11	0.0337372	290.545	3.35859836139e-08	0.0337372	6149.02	0.0740083	1	0.0337372	0.0441055	296.8	82.5	-0.928571	-0.5
TGAGGAGG	0.0904255	42	34	0.384933	5	0.147059	0	0	2.33333	2	0.471405	2139.75	987	2875.16	32.6721	25.6385	20.242	222.414	222.414	1.35642652467e-10	0.384933	304.381	3.35859836139e-08	0.384933	7562.07	0.254596	1	0.384933	0.735564	296.8	na	-0.785714	-0.5
TGGGGACA	0.0904255	38	34	0.416214	4	0.117647	0	0	2	2	0	875.25	332.5	1154.79	59.6645	25.4214	122.809	237.93	237.93	1.66753975509e-09	0.416214	336.421	3.35859836139e-08	0.416214	8089.64	0.053958	1	0.416214	-0.327256	126.6	na	-0.714286	-0.428571
TGGGGGCT	0.0904255	38	34	0.416718	4	0.117647	0	0	2	2	0	1141	821.5	987.082	33.504	16.6428	46.3993	168.532	168.532	1.66753975509e-09	0.416718	336.421	3.35859836139e-08	0.416718	5730.09	0.053958	1	0.416718	-0.423882	195.2	173.7	-0.714286	-0.472805
CCCTGAGA	0.0904255	41	34	0.990372	5	0.147059	0	0	2.16667	2	0.372678	794	39	1430	51.957	28.3996	50.7201	296.963	296.963	2.54828585603e-10	0.990372	311.805	3.35859836139e-08	0.990372	10096.7	0.0417291	1	0.990372	0.475422	137.6	na	-0.857143	-0.400066
CCCCTGGC	0.0904255	41	34	0.997742	5	0.147059	0	0	2.4	2	0.489898	1339.14	1158	651.241	15.8818	8.13131	19.8819	72.1047	72.1047	4.18086703077e-09	0.997742	311.805	3.35859836139e-08	0.997742	2451.56	0.0515373	1	0.997742	0.335706	381.5	408.2	-0.714286	0.571429
TCCGCCTC	0.087766	39	33	0.495972	5	0.151515	0	0	2	2	0	926.667	562.5	953.647	28.2441	21.7875	23.8369	166.644	166.644	8.91548587111e-10	0.495972	318.154	5.97647099011e-08	0.495972	5499.25	-0.0547073	1	0.495972	0.115562	69.6	105.5	0.857143	-0.642857
GGCGGCCG	0.087766	40	33	0.682602	5	0.151515	0	0	2.16667	2	0.372678	962.571	194	1152.17	13.2621	6.86696	15.3723	60.5936	60.5936	7.61459889564e-09	0.682602	310.2	5.97647099011e-08	0.682602	1999.59	0.117867	1	0.682602	0.344482	na	82.5	-0.857143	-0.642857
CTTCCCCC	0.087766	37	33	0.84375	3	0.0909091	0	0	2.33333	2	0.471405	1320.75	1136	1157.51	31.1527	13.7297	52.7326	133.076	133.076	3.11813740475e-09	0.84375	335.351	5.97647099011e-08	0.84375	4391.52	-0.108893	1	0.84375	0.397414	74.8	na	-0.714286	-0.472805
CCAAGAAG	0.087766	38	33	0.939499	5	0.151515	0	0	2	2	0	994.6	372	801.237	27.7468	24.3741	17.6751	191.921	191.921	1.66753975509e-09	0.939499	326.526	5.97647099011e-08	0.939499	6333.38	0.110342	1	0.939499	0.672428	na	na	-1	-0.642857
GGACCTGC	0.0851064	39	32	0.640076	4	0.125	0	0	2.16667	2	0.372678	719	632	606.317	24.1391	17.6823	18.6536	162.614	162.614	8.91548587111e-10	0.640076	308.513	1.0618561777e-07	0.640076	5203.63	-0.123855	1	0.640076	0.736454	246	173.7	-0.857143	-0.571429
GGTGGAGA	0.0851064	45	32	0.650528	7	0.21875	0	0	2.625	2	0.856957	1387.08	873	2026	64.6995	27.0855	111.506	223.668	223.668	2.03144373237e-11	0.650528	267.378	1.0618561777e-07	0.650528	7157.38	0.0652237	1	0.650528	0.160112	372.5	368.8	-0.714286	0.5
CAGCTGGT	0.0851064	34	32	0.794586	1	0.03125	0	0	3	3	0	547.5	547.5	289.5	42.0254	22.8539	38.8826	266.561	266.561	2.01620697691e-08	0.794586	353.882	1.0618561777e-07	0.794586	8529.96	-0.0403226	1	0.794586	0.380202	na	na	-0.857143	-0.428571
TGAGCAGC	0.0824468	34	31	0.385925	3	0.0967742	0	0	2	2	0	2502.67	2082	1027.08	23.7864	18.0488	18.0165	187.467	187.467	2.01620697691e-08	0.385925	342.824	1.87255429929e-07	0.385925	5811.48	-0.0404784	1	0.385925	0.367324	na	na	-0.785714	-0.545545
CTTTTCCT	0.0824468	34	31	0.833954	1	0.0322581	0	0	4	4	0	2981.33	1872	2486.64	33.9635	23.078	29.1352	222.797	222.797	2.01620697691e-08	0.833954	342.824	1.87255429929e-07	0.833954	6906.72	-0.1524	1	0.833954	-0.40606	na	na	-0.714286	-0.785714
CCAAGAGG	0.0824468	34	31	0.939621	2	0.0645161	0	0	2	2	0	1000.33	694	634.566	23.5605	19.2112	20.5263	169.071	169.071	2.01620697691e-08	0.939621	342.824	1.87255429929e-07	0.939621	5241.21	0.172033	1	0.939621	0.346293	195.2	173.7	-0.857143	-0.618284
CCGGCAGC	0.0824468	39	31	0.979675	7	0.225806	0	0	2.14286	2	0.349927	1253.88	898.5	995.616	14.6898	11.2403	11.2538	99.0719	99.0719	8.91548587111e-10	0.979675	298.872	1.87255429929e-07	0.979675	3071.23	0.0914055	1	0.979675	0.486244	195.2	128.1	-0.714286	-0.691023
AGGCAGCT	0.0797872	33	30	0.168671	3	0.1	0	0	2	2	0	526	284	494.333	29.2141	22.6841	26.6584	236.596	236.596	3.75207278372e-08	0.168671	341.818	3.31659405365e-07	0.168671	7097.89	0.0586011	1	0.168671	0.087206	na	56.5	-0.785714	-0.428571
GAAGCCCA	0.0797872	33	30	0.511673	2	0.0666667	0	0	2.5	2.5	0.5	1264.67	752	1229.59	30.9702	21.9647	40.2084	215.777	215.777	3.75207278372e-08	0.511673	341.818	3.31659405365e-07	0.511673	6473.3	0.146065	1	0.511673	-0.244074	na	33.8	-0.714286	-0.642857
GCAGGCCA	0.0797872	33	30	0.698196	2	0.0666667	0	0	2.5	2.5	0.5	967.667	100	1257.59	16.2645	12.5674	11.1366	133.789	133.789	3.75207278372e-08	0.698196	341.818	3.31659405365e-07	0.698196	4013.66	0.19687	1	0.698196	0.249183	413.6	na	-0.714286	-0.545545
GCTGTGGA	0.0797872	35	30	0.71254	3	0.1	0	0	2.66667	2	0.942809	1665.6	1150	1214.92	28.2523	24.4462	18.8235	225.576	225.576	1.08195168075e-08	0.71254	322.286	3.31659405365e-07	0.71254	6767.29	-0.0999931	1	0.71254	0.204327	74.8	na	-0.857143	-0.472805
GCTGGATG	0.0797872	31	30	0.712997	1	0.0333333	0	0	2	2	0	45	45	0	27.8342	25.5391	15.7392	251.151	251.151	1.3039205634e-07	0.712997	363.871	3.31659405365e-07	0.712997	7534.53	-0.222585	1	0.712997	0.381432	na	na	-0.785714	-0.571429
TTTTCCCC	0.0771277	33	29	0.335938	3	0.103448	0	0	2	2	0	3218.5	2602.5	2309.74	50.3137	27.0967	85.9868	277.471	277.471	3.75207278372e-08	0.335938	330.424	5.84449004456e-07	0.335938	8046.67	0.307701	1	0.335938	-0.166241	na	82.5	-0.785714	-0.545545
GGAGAAAG	0.0771277	34	29	0.632858	4	0.137931	0	0	2	2	0	1172.6	732	1006.45	23.4525	18.1596	14.8954	182.792	182.792	2.01620697691e-08	0.632858	320.706	5.84449004456e-07	0.632858	5300.96	0.18122	1	0.632858	-0.137343	74.8	na	-0.714286	-0.618284
GCTCAGGA	0.0771277	44	29	0.715469	3	0.103448	0	0	4.75	2	4.76314	289.8	40	680.227	43.5614	25.1429	60.3457	373.577	373.577	3.82154515035e-11	0.715469	247.818	5.84449004456e-07	0.715469	10833.7	0.0342307	1	0.715469	-0.604957	296.8	na	-0.714286	-0.5
AAGGAGAT	0.0744681	29	28	0.0395813	0	0	0	0	2	2	0	1092	1092	0	27.4714	18.8226	24.6389	211.934	211.934	4.48886249222e-07	0.0395813	363.034	1.04416366957e-06	0.0395813	5934.16	-0.128681	1	0.0395813	-0.0821813	na	na	-0.785714	-0.400066
TTTTAATA	0.0744681	34	28	0.332108	6	0.214286	0	0	2	2	0	1646.33	571	1941.27	105.199	17.7727	338.966	129.409	129.409	2.01620697691e-08	0.332108	309.647	1.04416366957e-06	0.332108	3623.44	-0.161165	1	0.332108	-0.839284	39.7	12.6	-0.714286	-0.642857
TGGAGAAC	0.0744681	31	28	0.408264	3	0.107143	0	0	2	2	0	638.333	313	516.959	37.6977	21.8694	46.8953	276.798	276.798	1.3039205634e-07	0.408264	339.613	1.04416366957e-06	0.408264	7750.35	0.0890871	1	0.408264	0.403645	296.8	56.5	-0.714286	-0.545545
TGGCACAG	0.0744681	31	28	0.418747	3	0.107143	0	0	2	2	0	1479.33	1767	773.109	34.056	22.7475	43.755	261.301	261.301	1.3039205634e-07	0.418747	339.613	1.04416366957e-06	0.418747	7316.44	0.0534522	1	0.418747	-0.190937	na	56.5	-0.928571	-0.714286
GGCTTCTG	0.0744681	35	28	0.677597	5	0.178571	0	0	2.4	2	0.8	856.429	819	280.488	26.077	17.6757	20.532	254.657	254.657	1.08195168075e-08	0.677597	300.8	1.04416366957e-06	0.677597	7130.4	-0.165025	1	0.677597	-0.0596353	81.2	na	-0.714286	-0.400066
GCTGTGGT	0.0744681	29	28	0.712555	1	0.0357143	0	0	2	2	0	2325	2325	0	50.9891	29.4715	75.0262	267.254	267.254	4.48886249222e-07	0.712555	363.034	1.04416366957e-06	0.712555	7483.1	-0.0890871	1	0.712555	-0.242141	na	na	-0.785714	-0.714286
CTCCACAG	0.0744681	34	28	0.871872	4	0.142857	0	0	2.2	2	0.4	1667.83	1243.5	1640.31	31.0991	21.2466	36.3912	184.035	184.035	2.01620697691e-08	0.871872	309.647	1.04416366957e-06	0.871872	5152.99	-0.117875	1	0.871872	0.367898	74.8	82.5	-0.714286	-0.428571
AGCAGCGG	0.0718085	28	27	0.174728	1	0.037037	0	0	2	2	0	2055	2055	0	15.874	13.2573	17.0126	117.665	117.665	8.34525638364e-07	0.174728	362.571	1.88024379233e-06	0.174728	3176.96	0.125615	1	0.174728	0.424945	na	na	-0.714286	-0.428571
AGCTTCCC	0.0718085	27	27	0.177734	0	0	0	0	0	0	0	0	0	0	31.4806	16.2791	36.7771	221.643	221.643	1.54643165478e-06	0.177734	376	1.88024379233e-06	0.177734	5984.37	nan	nan	0.177734	0.0523549	na	na	-0.714286	-0.428571
TTTGAAGA	0.0718085	29	27	0.336075	2	0.0740741	0	0	2	2	0	1059.5	1059.5	0.5	25.0371	17.8068	19.4731	224.552	224.552	4.48886249222e-07	0.336075	350.069	1.88024379233e-06	0.336075	6062.92	-0.0905822	1	0.336075	0.029605	na	na	-0.714286	-0.571429
TGGACCTG	0.0718085	30	27	0.410019	1	0.037037	0	0	2	2	0	733.667	389	763.366	34.5565	23.2497	35.0405	275.348	275.348	2.41590403093e-07	0.410019	338.4	1.88024379233e-06	0.410019	7434.39	-0.0377426	1	0.410019	0.268404	na	na	-0.857143	-0.5
CAGCGGCA	0.0718085	31	27	0.795609	3	0.111111	0	0	2	2	0	516.5	535	241.469	25.6162	21.5962	25.4384	170.713	170.713	1.3039205634e-07	0.795609	327.484	1.88024379233e-06	0.795609	4609.26	0.289372	1	0.795609	0.378371	107.5	33.8	-0.785714	-0.400066
ACCCCAAG	0.0691489	28	26	0.249069	0	0	0	0	2	2	0	191	191	0	24.8691	14.5009	27.4137	169.862	169.862	8.34525638364e-07	0.249069	349.143	3.3774480544e-06	0.249069	4416.4	0.144115	1	0.249069	-0.0667072	na	na	-0.714286	-0.400066
GGAAGGGA	0.0691489	29	26	0.627579	2	0.0769231	0	0	2	2	0	858	797	348.466	31.7375	20.6521	31.0324	216.73	216.73	4.48886249222e-07	0.627579	337.103	3.3774480544e-06	0.627579	5634.99	0.0734559	1	0.627579	-0.0778118	74.8	na	-0.714286	-0.5
GCTGACAG	0.0691489	28	26	0.711716	0	0	0	0	2	2	0	107	107	86	33.2185	21.0689	27.7941	287.274	287.274	8.34525638364e-07	0.711716	349.143	3.3774480544e-06	0.711716	7469.12	0.144115	1	0.711716	0.15935	na	na	-0.785714	-0.571429
GAGGAGAT	0.0664894	30	25	0.539581	4	0.16	0	0	2	2	0	2914.8	1006	4429.62	24.3282	23.0912	18.1806	211.544	211.544	2.41590403093e-07	0.539581	313.333	6.07075109132e-06	0.539581	5288.6	-0.080829	1	0.539581	0.586918	126.6	na	-0.785714	-0.642857
GGGTGGGA	0.0664894	26	25	0.662735	1	0.04	0	0	2	2	0	1561	1561	0	18.9936	15.1614	12.785	185.792	185.792	2.8580606252e-06	0.662735	361.538	6.07075109132e-06	0.662735	4644.81	-0.141421	1	0.662735	-0.0360497	na	na	-0.714286	-0.472805
GGCCCGGC	0.0664894	31	25	0.687195	4	0.16	0	0	2.5	2.5	0.5	1236.33	1062.5	1145.17	9.42125	7.65878	7.3244	68.724	68.724	1.3039205634e-07	0.687195	303.226	6.07075109132e-06	0.687195	1718.1	0.123091	1	0.687195	0.551953	na	82.5	-0.714286	-0.571429
AAGAAGGC	0.0638298	25	24	0.0319214	1	0.0416667	0	0	2	2	0	9	9	0	38.9798	29.2276	36.8708	238.338	238.338	5.27618133744e-06	0.0319214	360.96	1.08736857319e-05	0.0319214	5720.1	-0.288675	1	0.0319214	-0.239835	na	na	-0.785714	-0.571429
GTGGCCAC	0.0638298	29	24	0.605286	3	0.125	0	0	2.66667	2	0.942809	1778.8	2071	1157.14	18.543	16.5225	12.4925	175.261	175.261	4.48886249222e-07	0.605286	311.172	1.08736857319e-05	0.605286	4206.27	0.26131	1	0.605286	0.637524	na	82.5	-0.714286	-0.415761
GTGCTGGA	0.0638298	27	24	0.607071	2	0.0833333	0	0	2.5	2.5	0.5	2435.33	2330	915.063	26.541	23.4326	15.9278	329.405	329.405	1.54643165478e-06	0.607071	334.222	1.08736857319e-05	0.607071	7905.71	-0.0448652	1	0.607071	0.197016	195.2	173.7	-0.857143	-0.428571
GCTGGACC	0.0638298	26	24	0.713135	2	0.0833333	0	0	2	2	0	762.5	762.5	615.5	16.6938	12.7988	10.8508	181.865	181.865	2.8580606252e-06	0.713135	347.077	1.08736857319e-05	0.713135	4364.76	0.0544466	1	0.713135	0.929891	na	na	-0.857143	-0.5
CTCAGGGC	0.0638298	52	24	0.862	1	0.0416667	0	0	29	29	0	92.6786	60	77.3683	83.0715	16.5925	234.051	521.512	521.512	2.47522206291e-13	0.862	173.538	1.08736857319e-05	0.862	12516.3	0.163164	1	0.862	0.0137633	na	na	-0.714286	-0.857143
CCGAGGAG	0.0638298	35	24	0.971237	5	0.208333	0	0	3.2	3	1.16619	1405.18	615	1318.49	21.9553	16.1639	20.911	203.157	203.157	1.08195168075e-08	0.971237	257.829	1.08736857319e-05	0.971237	4875.77	-0.188877	1	0.971237	0.454407	na	na	-0.928571	-0.415761
CCGCCAGC	0.0638298	26	24	0.983582	2	0.0833333	0	0	2	2	0	429.5	429.5	297.5	19.2719	10.8352	20.9714	105.905	105.905	2.8580606252e-06	0.983582	347.077	1.08736857319e-05	0.983582	2541.72	0.0544466	1	0.983582	0.114689	na	na	-0.785714	-0.618284
TGATGATG	0.0585106	28	22	0.380966	2	0.0909091	0	0	3	2	1.41421	627.5	219	1007.42	28.9391	22.1966	19.3187	337.127	337.127	8.34525638364e-07	0.380966	295.429	3.50443795388e-05	0.380966	7416.79	-0.0770922	1	0.380966	0.284216	na	na	-1	-0.571429
AAACTGAA	0.0558511	21	21	0.0131989	0	0	0	0	0	0	0	0	0	0	18.008	16.515	8.88452	235.114	235.114	6.05410835759e-05	0.0131989	376	6.36655476945e-05	0.0131989	4937.38	nan	nan	0.0131989	-0.33874	na	na	-0.785714	-0.428571
ACAAGAAG	0.0558511	24	21	0.189499	3	0.142857	0	0	2	2	0	8080.67	11801	5663.39	26.3161	18.8819	18.2646	227.017	227.017	9.68016116441e-06	0.189499	329	6.36655476945e-05	0.189499	4767.35	-0.0751248	1	0.189499	0.264872	74.8	na	-0.857143	-0.5
GGAGATGA	0.0531915	22	20	0.633194	1	0.05	1	0.05	2	2	0	1826.5	1826.5	1712.5	33.1049	31.9925	15.8697	388.077	388.077	3.27335054337e-05	0.633194	341.818	0.000115299	0.633194	7761.54	-0.0967302	1	0.633194	0.572638	na	na	-0.714286	-0.428571
CAAGAAGC	0.0531915	23	20	0.757996	3	0.15	0	0	2	2	0	1598	1476	808.051	33.2126	26.934	21.4787	416.592	416.592	1.78338757388e-05	0.757996	326.957	0.000115299	0.757996	8331.83	0.15238	1	0.757996	0.491669	215.35	na	-0.785714	-0.642857
CAGCAGCG	0.0531915	26	20	0.793686	5	0.25	0	0	2.2	2	0.4	1227.33	1008.5	782.188	19.5507	14.8168	18.3221	241.731	241.731	2.8580606252e-06	0.793686	289.231	0.000115299	0.793686	4834.61	-0.0734602	1	0.793686	0.523975	39.7	33.8	-0.714286	-0.714286
CAGCCAGT	0.0531915	23	20	0.796051	3	0.15	0	0	2	2	0	2449	971	2126.37	32.623	21.2157	27.0974	394.886	394.886	1.78338757388e-05	0.796051	326.957	0.000115299	0.796051	7897.72	0.0304761	1	0.796051	-0.258045	na	82.5	-0.714286	-0.400066
CGCCGCCA	0.0531915	21	20	0.936478	1	0.05	0	0	2	2	0	1028	1028	0	18.4596	10.8551	22.6328	141.537	141.537	6.05410835759e-05	0.936478	358.095	0.000115299	0.936478	2830.75	0.282941	1	0.936478	0.358029	na	56.5	-0.928571	-0.428571
CCAGTTTG	0.0531915	20	20	0.94664	0	0	0	0	0	0	0	0	0	0	39.4742	31.2774	34.2581	405.684	405.684	0.000110968	0.94664	376	0.000115299	0.94664	8113.68	nan	nan	0.94664	0.426172	na	na	-0.714286	-0.618284
ACAGTGAA	0.0505319	19	19	0.196793	0	0	0	0	0	0	0	0	0	0	24.5194	19.4574	16.3962	289.175	289.175	0.000202644	0.196793	376	0.000208609	0.196793	5494.32	nan	nan	0.196793	-0.335525	na	na	-0.714286	-0.571429
GAGTTTGG	0.0478723	21	18	0.536545	2	0.111111	0	0	2.5	2.5	0.5	6552.33	4692	5404.05	57.9381	28.9335	67.1086	419.368	419.368	6.05410835759e-05	0.536545	322.286	0.000378902	0.536545	7548.63	0.239247	1	0.536545	1.10253	na	82.5	-0.714286	-0.400066
CGCCGGCG	0.0478723	24	18	0.936264	4	0.222222	0	0	2.5	2.5	0.5	1130	579.5	1401.92	19.5406	5.48163	54.5605	78.0225	78.0225	9.68016116441e-06	0.936264	282	0.000378902	0.936264	1404.41	-0.166993	1	0.936264	0.334636	39.7	47.55	-0.785714	-0.400066
GCGCCGCC	0.0452128	20	17	0.734131	3	0.176471	0	0	2	2	0	4468	4499	2970.9	14.3859	6.60549	24.8561	84.4929	84.4929	0.000110968	0.734131	319.6	0.000687537	0.734131	1436.38	0.132314	1	0.734131	0.616191	na	82.5	-0.857143	-0.691023
GCCCGGCG	0.0452128	20	17	0.748764	2	0.117647	0	0	2.5	2.5	0.5	2570.67	3066	773.025	7.64168	7.34291	5.32012	71.4984	71.4984	0.000110968	0.748764	319.6	0.000687537	0.748764	1215.47	0.354224	1	0.748764	0.511111	na	82.5	-0.785714	-0.415761
TTTGAATT	0.0425532	18	16	0.336029	2	0.125	0	0	2	2	0	1925.5	1925.5	1033.5	23.9791	18.4209	20.1754	231.346	231.346	0.00037273	0.336029	334.222	0.00125469	0.336029	3701.53	0.172516	1	0.336029	-0.146368	64.4	105.5	-0.714286	-0.618284
CTTCTGAA	0.0425532	19	16	0.841324	3	0.1875	0	0	2	2	0	2304	1621	1953.68	41.5485	18.7806	54.7233	445.364	445.364	0.000202644	0.841324	316.632	0.00125469	0.841324	7125.82	-0.0730882	1	0.841324	-0.124165	na	82.5	-0.928571	-0.691023
AAAGCCAT	0.0398936	16	15	0.0115051	1	0.0666667	0	0	2	2	0	3890	3890	0	27.8473	20.7722	21.3552	484.318	484.318	0.00125446	0.0115051	352.5	0.0022878	0.0115051	7264.77	0.365148	1	0.0115051	0.285199	na	82.5	-0.785714	-0.472805
AGCAAAGA	0.0398936	18	15	0.172012	2	0.133333	0	0	2	2	0	2085	2201	246.735	28.3097	19.7976	27.1072	426.308	426.308	0.00037273	0.172012	313.333	0.0022878	0.172012	6394.62	0.22771	1	0.172012	0.482379	na	82.5	-0.785714	-0.415761
GAGCCGGC	0.0398936	16	15	0.54657	1	0.0666667	0	0	2	2	0	745	745	0	18.8124	8.5802	17.2235	208.078	208.078	0.00125446	0.54657	352.5	0.0022878	0.54657	3121.17	0.312984	1	0.54657	0.782742	na	82.5	-0.857143	-0.5
GACCTGGC	0.0398936	16	15	0.560242	1	0.0666667	0	0	2	2	0	387	387	0	19.0951	14.9866	12.3243	319.672	319.672	0.00125446	0.560242	352.5	0.0022878	0.560242	4795.07	0.26082	1	0.560242	1.25232	na	na	-0.785714	-0.545545
CGGGCGGC	0.0398936	19	15	0.917664	4	0.266667	0	0	2	2	0	330.75	284	268.081	15.9855	10.1254	26.6618	135.1	135.1	0.000202644	0.917664	296.842	0.0022878	0.917664	2026.5	0.176547	1	0.917664	0.522059	na	274.1	-0.857143	0.592999
GCGTGCAG	0.0345745	15	13	0.725388	2	0.153846	0	0	2	2	0	735	735	58	21.9041	15.3459	16.5865	382.915	382.915	0.00229823	0.725388	325.867	0.00763232	0.725388	4977.89	0.193122	1	0.725388	0.573688	na	82.5	-0.714286	-0.472805
ATGATGAT	0.0292553	12	11	0.0952454	1	0.0909091	0	0	2	2	0	45	45	0	49.9339	25.0287	51.048	614.319	614.319	0.0141055	0.0952454	344.667	0.0256511	0.0952454	6757.51	0	1	0.0952454	0.376779	na	na	-0.857143	-0.618284
CCTTTGAA	0.0212766	8	8	0.958511	0	0	0	0	0	0	0	0	0	0	24.5599	19.9546	14.6852	802.134	802.134	0.158967	0.958511	376	0.157953	0.958511	6417.07	nan	nan	0.958511	-1.41328	na	na	-1	-0.714286
