# Supplementary material for: Identification of nucleotide patterns enriched in secreted RNAs as putative cis-acting elements targeting them to exosome nano-vesicles
Source: BMC Genomics. 2011 Nov 30;12(Suppl 3):S18. doi: 10.1186/1471-2164-12-S3-S18 (PMC3333177; doi:10.1186/1471-2164-12-S3-S18)
Supplement: Additional file 7 — Table S3. Full list of eRNAs. [file 1471-2164-12-S3-S18-S7.xls]

## Sheet: Sheet1
Symbol	Description	GI	GenBank ID	Length, bp	Cell expression mean	Exosome expression mean	Exosome/Cell expression Ratio	Half-life(B-cell), min	Half-life(fibroblast), min
CTAGE5	CTAGE family, member 5 (CTAGE5), transcript variant 4, mRNA [NM_203356]	134053890	NM_203356	3511	193	620	3.2158	0	0
LOC389199	hypothetical gene supported by BC031673 (LOC389199), mRNA [NM_203423]	44662802	NM_203423	1321	442	2096	4.7407	0	0
TAS1R1	taste receptor, type 1, member 1 (TAS1R1), transcript variant 2, mRNA [NM_138697]	29294614	NM_138697	2707	323	3935	12.1679	0	0
BG208131	RST27621 Athersys RAGE Library Homo sapiens cDNA, mRNA sequence [BG208131]	13729818	BG208131	385	167	2104	12.5758	0	0
IQCF2	IQ motif containing F2 (IQCF2), mRNA [NM_203424]	44662816	NM_203424	622	34	515	14.9767	0	0
PPFIBP1	PTPRF interacting protein, binding protein 1 (liprin beta 1) (PPFIBP1), transcript variant 1, mRNA [NM_003622]	29294626	NM_003622	6076	1342	13931	10.3781	0	424.2
SH3BP4	SH3-domain binding protein 4 (SH3BP4), mRNA [NM_014521]	83722276	NM_014521	5193	1536	1419	-1.0825	0	0
KIAA0152	KIAA0152 (KIAA0152), mRNA [NM_014730]	44662824	NM_014730	6367	7058	5540	-1.2739	500.3	0
C17orf81	chromosome 17 open reading frame 81 (C17orf81), transcript variant 3, mRNA [NM_203414]	44662825	NM_203414	1486	769	1112	1.4461	0	0
FLJ22795	colon cancer-associated antigen AgSK1-2HT-ECS mRNA, complete cds. [AF316855]	13194589	AF316855	2768	739	1037	1.4026	286.7	0
TMEM153	transmembrane protein 153 (TMEM153), mRNA [NM_033200]	255918128	NM_033200	2617	382	4565	11.9533	0	0
CKLF	chemokine-like factor (CKLF), transcript variant 1, mRNA [NM_016951]	10092593	NM_016951	689	778	539	-1.4426	1132.1	554.5
LYNX1	Ly6/neurotoxin 1 (LYNX1), transcript variant SLURP2, mRNA [NM_177458]	29294642	NM_177458	589	8220	34721	4.224	0	0
C13orf8	chromosome 13 open reading frame 8 (C13orf8), mRNA [NM_032436]	255918137	NM_032436	3831	350	620	1.7719	0	0
AK098081	cDNA FLJ40762 fis, clone TRACH2002847. [AK098081]	21758017	AK098081	2404	3809	2349	-1.6212	0	0
BAG1	BCL2-associated athanogene (BAG1), mRNA [NM_004323]	288915524	NM_004323	3885	6622	1876	-3.53	281.9	1260.7
AL037389	DKFZp564J1771_s1 564 (synonym: hfbr2) Homo sapiens cDNA clone DKFZp564J1771 3', mRNA sequence [AL037389]	5406789	AL037389	511	83	598	7.2381	0	0
EEF1G	ukaryotic translation elongation factor 1 gamma (EEF1G), mRNA [NM_001404]	83656774	NM_001404	1552	17265	26335	1.5254	419.3	320.4
EEF2	ukaryotic translation elongation factor 2 (EEF2), mRNA [NM_001961]	83656775	NM_001961	3163	29543	33820	1.1448	365.1	273.7
EIF3S3	ukaryotic translation initiation factor 3, subunit 3 gamma, 40kDa (EIF3S3), mRNA [NM_003756]	83656776	NM_003756	1286	34784	8114	-4.2868	0	787.4
COMMD4	COMM domain containing 4 (COMMD4), mRNA [NM_017828]	88703049	NM_017828	969	9431	17190	1.8227	1740.5	1085
EIF3S5	ukaryotic translation initiation factor 3, subunit 5 epsilon, 47kDa (EIF3S5), mRNA [NM_003754]	83656778	NM_003754	1274	8468	11323	1.3372	420.3	877.4
EIF3S6	ukaryotic translation initiation factor 3, subunit 6 48kDa (EIF3S6), mRNA [NM_001568]	83656779	NM_001568	1516	18588	3101	-5.9933	0	705.3
EIF2A	ukaryotic translation initiation factor 2A, 65kDa (EIF2A), mRNA [NM_032025]	83656780	NM_032025	3894	1240	915	-1.3551	343.6	582.3
PLS3	lastin 3 (T isoform) (PLS3), mRNA [NM_005032]	288915537	NM_005032	3612	10526	1307	-8.0513	0	531.5
ST3GAL1	ST3 beta-galactoside alpha-2,3-sialyltransferase 1 (ST3GAL1), transcript variant 1, mRNA [NM_003033]	213418067	NM_003033	6971	2427	4390	1.8085	0	333.1
DDX48	DEAD (Asp-Glu-Ala-Asp) box polypeptide 48 (DDX48), mRNA [NM_014740]	288915541	NM_014740	1734	13794	4435	-3.11	0	231
TUBB8	tubulin, beta 8 (TUBB8), mRNA [NM_177987]	255918169	NM_177987	1504	3169	1514	-2.0926	0	0
BG007597	BG007597 QV4-GN0250-281100-608-g10 GN0250 Homo sapiens cDNA, mRNA sequence [BG007597]	12451936	BG007597	372	458	1193	2.6033	0	0
ANAPC5	hase promoting complex subunit 5 (ANAPC5), mRNA [NM_016237]	213385321	NM_016237	2625	7091	6492	-1.0922	597.5	667.9
BIRC6	baculoviral IAP repeat-containing 6 (apollon) (BIRC6), mRNA [NM_016252]	153792693	NM_016252	15718	222	521	2.3416	284.7	424.5
ENST00000369453	cDNA FLJ40810 fis, clone TRACH2009743. [AK098129]	21758076	AK098129	2356	1798	844	-2.1294	0	0
MID1IP1	MID1 interacting protein 1 (gastrulation specific G12-like (zebrafish)) (MID1IP1), mRNA [NM_021242]	149192831	NM_021242	2454	513	1043	2.0334	21.8	95.1
PRKRIP1	PRKR interacting protein 1 (IL11 inducible) (PRKRIP1), mRNA [NM_024653]	149192832	NM_024653	2181	878	1038	1.1822	206.1	159.6
AK098134	cDNA FLJ40815 fis, clone TRACH2010600. [AK098134]	21758081	AK098134	2814	390	31327	80.3712	0	0
FAM89B	family with sequence similarity 89, member B (FAM89B), mRNA [NM_152832]	149192836	NM_152832	1428	5365	1684	-3.1854	165.4	0
SLC22A7	lute carrier family 22 (organic anion transporter), member 7 (SLC22A7), transcript variant 2, mRNA [NM_153320]	90669190	NM_153320	2559	211	813	3.8571	0	0
LOC644117	PREDICTED: Homo sapiens hypothetical protein LOC644117 (LOC644117), mRNA [XM_927338]	89030794	XM_927338	2035	164	8388	51.2044	0	0
BET1L	blocked early in transport 1 homolog (S. cerevisiae)-like (BET1L), mRNA [NM_016526]	149192846	NM_016526	2971	495	844	1.7044	132.7	49.1
ENST00000242916	PREDICTED: Homo sapiens similar to transcription elongation factor B (SIII), polypeptide 1 (LOC644540), mRNA [XM_927664]	89030800	XM_927664	348	3304	3290	-1.0042	0	0
FAM53C	family with sequence similarity 53, member C (FAM53C), mRNA [NM_016605]	208431811	NM_016605	4394	829	1298	1.5662	139.3	0
MEFV	Mediterranean fever (MEFV), mRNA [NM_000243]	188219545	NM_000243	3507	62	754	12.0918	0	0
BC082970	cDNA clone IMAGE:6598034. [BC082970]	52789403	BC082970	1148	1020	722	-1.4133	0	0
HIG2	hypoxia-inducible protein 2 (HIG2), mRNA [NM_013332]	149192860	NM_013332	1432	2514	1174	-2.1416	44.9	0
NEF3	urofilament 3 (150kDa medium), mRNA (cDNA clone IMAGE:3163440), partial cds. [BC002421]	33876677	BC002421	1715	82	691	8.4417	0	0
SERF2	ll EDRK-rich factor 2 (SERF2), mRNA [NM_001018108]	149192865	NM_001018108	2611	30116	36548	1.2136	1147.8	932.7
ARF1	ADP-ribosylation factor 1 (ARF1), transcript variant 4, mRNA [NM_001658]	66879658	NM_001658	1901	1859	2075	1.1163	269.8	292.4
RPLP2	ribosomal protein, large, P2 (RPLP2), mRNA [NM_001004]	78217389	NM_001004	511	88317	40591	-2.1758	600.7	455.8
BQ233242	BQ233242 AGENCOURT_7283259 NIH_MGC_70 Homo sapiens cDNA clone IMAGE:6017276 5', mRNA sequence [BQ233242]	20414642	BQ233242	875	1178	1618	1.3737	0	0
FANCE	Fanconi anemia, complementation group E (FANCE), mRNA [NM_021922]	66879667	NM_021922	2565	2833	1800	-1.5739	218.1	317
ID4	hibitor of DNA binding 4, dominant negative helix-loop-helix protein (ID4), mRNA [NM_001546]	19923138	NM_001546	2389	1380	511	-2.7013	62.8	44.9
MGC24125	hypothetical protein MGC24125, mRNA (cDNA clone IMAGE:4687544), complete cds. [BC020886]	21594308	BC020886	1059	61	628	10.3522	524.5	0
VAC14	Vac14 homolog (S. cerevisiae) (VAC14), mRNA [NM_018052]	39780551	NM_018052	3107	744	609	-1.2203	0	0
HSPC268	hypothetical protein HSPC268 (HSPC268), mRNA [NM_197964]	188219594	NM_197964	683	4140	5148	1.2436	0	0
PXDN	roxidasin homolog (Drosophila) (PXDN), mRNA [NM_012293]	109150415	NM_012293	6821	19648	45904	2.3363	0	388.8
HEXB	hexosaminidase B (beta polypeptide) (HEXB), mRNA [NM_000521]	188219600	NM_000521	1919	7884	4966	-1.5876	947.8	0
FLJ20323	hypothetical protein FLJ20323 (FLJ20323), mRNA [NM_019005]	109150418	NM_019005	3340	1286	856	-1.5017	186.7	0
AW948903	AW948903 QV4-FT0004-130500-212-h09 FT0004 Homo sapiens cDNA, mRNA sequence [AW948903]	8126677	AW948903	322	383	67858	177.358	0	0
ENST00000354519	cDNA FLJ40881 fis, clone UTERU2000074, moderately similar to Human fusion protein (RARA/myl) mRNA. [AK098200]	21758166	AK098200	2839	48	1771	36.5642	0	0
RNF31	ring finger protein 31 (RNF31), mRNA [NM_017999]	109150430	NM_017999	3571	1072	828	-1.2941	0	0
ATG16L1	ATG16 autophagy related 16-like 1 (S. cerevisiae) (ATG16L1), transcript variant 1, mRNA [NM_030803]	124256479	NM_030803	3411	1015	533	-1.9037	0	42.7
TMEM111	transmembrane protein 111 (TMEM111), mRNA [NM_018447]	8923856	NM_018447	1109	14304	3685	-3.882	212.2	436.1
LQK1	LQK1 hypothetical protein long isoform (LQK1) mRNA, complete cds, alternatively spliced. [AY030238]	20087012	AY030238	881	619	1074	1.7361	218	0
WTAP	Wilms tumor 1 associated protein (WTAP), transcript variant 3, mRNA [NM_152858]	23199975	NM_152858	1742	950	899	-1.0566	300.4	117.5
ENST00000323013	, Similar to CGI-96 protein, clone IMAGE:4394667, mRNA, partial cds. [BC031838]	21594344	BC031838	2525	767	1011	1.3182	0	0
TSR1	TSR1, 20S rRNA accumulation, homolog (S. cerevisiae) (TSR1), mRNA [NM_018128]	39780587	NM_018128	4890	1939	1414	-1.3716	301.4	55.1
AK098220	cDNA FLJ40901 fis, clone UTERU2003704. [AK098220]	21758189	AK098220	2556	284	2213	7.803	0	0
LDHA	lactate dehydrogenase A (LDHA), mRNA [NM_005566]	207028465	NM_005566	2226	60290	46939	-1.2844	331.2	445
FARSLA	henylalanine-tRNA synthetase-like, alpha subunit (FARSLA), mRNA [NM_004461]	126517492	NM_004461	1853	2060	3061	1.4859	0	191.2
C1orf102	chromosome 1 open reading frame 102 (C1orf102), transcript variant 1, mRNA [NM_145047]	268370166	NM_145047	1505	1859	1714	-1.0846	0	0
WBSCR22	Williams Beuren syndrome chromosome region 22 (WBSCR22), mRNA [NM_017528]	23199994	NM_017528	1258	4292	3015	-1.4232	663.7	404.6
BPGM	2,3-bisphosphoglycerate mutase (BPGM), transcript variant 2, mRNA [NM_199186]	223718101	NM_199186	2121	8616	4112	-2.0951	347.1	463.2
ENST00000331696	PREDICTED: Homo sapiens similar to Ig kappa chain V-I region Walker precursor (LOC642424), mRNA [XM_925940]	89030915	XM_925940	831	108	2061	19.0646	0	0
LOC642480	PREDICTED: Homo sapiens similar to poly(A) binding protein, cytoplasmic 1 (LOC642480), mRNA [XM_925983]	89030919	XM_925983	531	6770	13643	2.0152	0	0
CLUAP1	clusterin associated protein 1 (CLUAP1), transcript variant 2, mRNA [NM_024793]	13435144	NM_024793	2221	2906	2450	-1.1859	0	538.6
GAK	cyclin G associated kinase (GAK), mRNA [NM_005255]	157384970	NM_005255	4549	1900	690	-2.7546	310.3	0
ENST00000245185	full-length cDNA clone CS0DJ010YN14 of T cells (Jurkat cell line) Cot 10-normalized of Homo sapiens (human). [CR625648]	50506455	CR625648	389	23830	18364	-1.2977	0	0
TNR	tenascin R (restrictin, janusin) (TNR), mRNA [NM_003285]	157384972	NM_003285	5190	62	883	14.2194	0	0
LOC644063	PREDICTED: Homo sapiens similar to heterogeneous nuclear ribonucleoprotein K isoform a, transcript variant 2 (LOC644063), mRNA [XM_931572]	88965390	XM_931572	2885	8309	2078	-3.9989	0	0
TNFRSF25	tumor necrosis factor receptor superfamily, member 25 (TNFRSF25), transcript variant 1, mRNA [NM_148965]	23200020	NM_148965	1665	1286	501	-2.5665	0	0
FCN3	ficolin (collagen/fibrinogen domain containing) 3 (Hakata antigen) (FCN3), transcript variant 1, mRNA [NM_003665]	27754775	NM_003665	1059	57	1011	17.7945	0	0
LOC285711	cDNA FLJ40937 fis, clone UTERU2007499. [AK098256]	21758232	AK098256	1984	12853	16330	1.2705	0	0
BLCAP	bladder cancer associated protein (BLCAP), mRNA [NM_006698]	268370214	NM_006698	2087	1437	1104	-1.3015	346.9	109.5
TNFRSF14	tumor necrosis factor receptor superfamily, member 14 (herpesvirus entry mediator) (TNFRSF14), mRNA [NM_003820]	23200040	NM_003820	1730	942	592	-1.5901	445	0
ARHGAP1	Rho GTPase activating protein 1 (ARHGAP1), mRNA [NM_004308]	19923243	NM_004308	3372	8586	4686	-1.8321	235.3	253.9
LOC220906	hypothetical protein LOC220906, mRNA (cDNA clone IMAGE:4837455). [BC045818]	28279091	BC045818	2600	700	2701	3.858	210.7	0
PFKFB4	6-phosphofructo-2-kinase/fructose-2,6-biphosphatase 4 (PFKFB4), mRNA [NM_004567]	19923257	NM_004567	3503	1844	1422	-1.2971	0	0
RAB4A	RAB4A, member RAS oncogene family (RAB4A), mRNA [NM_004578]	19923259	NM_004578	1861	1215	547	-2.2224	847	0
MANEAL	dase, endo-alpha-like (MANEAL), transcript variant 2, mRNA [NM_152496]	164698457	NM_152496	2399	968	892	-1.0852	117.8	0
TLX2	T-cell leukemia homeobox 2 (TLX2), mRNA [NM_016170]	34013511	NM_016170	1771	554	2008	3.621	0	0
LSM2	LSM2 homolog, U6 small nuclear RNA associated (S. cerevisiae) (LSM2), mRNA [NM_021177]	34013512	NM_021177	907	661	850	1.2859	377.6	241.6
CR615016	full-length cDNA clone CS0DB006YM19 of Neuroblastoma Cot 10-normalized of Homo sapiens (human). [CR615016]	50495823	CR615016	794	620	1371	2.2116	0	0
RABL5	RAB, member RAS oncogene family-like 5 (RABL5), mRNA [NM_022777]	195546887	NM_022777	2428	346	1551	4.4876	0	0
CD47	CD47 molecule (CD47), transcript variant 2, mRNA [NM_198793]	68223313	NM_198793	5288	5912	555	-10.6499	829.8	414.9
ATP2B3	ATPase, Ca++ transporting, plasma membrane 3 (ATP2B3), transcript variant 1, mRNA [NM_021949]	268370262	NM_021949	6574	188	5509	29.3757	0	0
Z18824	rearranged Ig H-chain V-domain cDNA. [Z18824]	33111	Z18824	330	27	688	25.3156	0	0
PNPLA4	tatin-like phospholipase domain containing 4 (PNPLA4), mRNA [NM_004650]	215422352	NM_004650	2847	901	753	-1.1972	0	0
GRHPR	glyoxylate reductase/hydroxypyruvate reductase (GRHPR), mRNA [NM_012203]	6912395	NM_012203	1235	2823	3771	1.3358	783.8	0
TDRD10	tudor domain containing 10 (TDRD10), mRNA [NM_182499]	148613863	NM_182499	2346	201	10864	54.1019	0	0
MAP2K1IP1	togen-activated protein kinase kinase 1 interacting protein 1 (MAP2K1IP1), mRNA [NM_021970]	207028588	NM_021970	4280	1750	524	-3.3389	307.8	321.2
ZBTB4	zinc finger and BTB domain containing 4 (ZBTB4), mRNA [NM_020899]	192807283	NM_020899	5961	3756	884	-4.2504	162.6	132.7
VARSL	valyl-tRNA synthetase like (VARSL), mRNA [NM_020442]	268370292	NM_020442	3625	515	1320	2.562	0	0
FALZ	fetal Alzheimer antigen (FALZ), transcript variant 2, mRNA [NM_004459]	119395732	NM_004459	10863	296	1295	4.3752	0	144.7
ZDHHC7	zinc finger, DHHC-type containing 7 (ZDHHC7), mRNA [NM_017740]	224493955	NM_017740	3168	1669	12006	7.194	148.7	220
FAM120C	chromosome X open reading frame 17, mRNA (cDNA clone IMAGE:3921622), complete cds. [BC016138]	18677825	BC016138	1176	322	2550	7.9094	0	0
SMARCA4	SWI/SNF related, matrix associated, actin dependent regulator of chromatin, subfamily a, member 4 (SMARCA4), mRNA [NM_003072]	192807310	NM_003072	5703	4725	4894	1.0357	303.6	345.9
C7	complement component 7 (C7), mRNA [NM_000587]	45580687	NM_000587	4034	117	5038	43.0108	394.7	0
AF272377	clone 1370-48 MLL protein mRNA, partial cds. [AF272377]	11141523	AF272377	185	175	2108	12.0131	0	0
ARHGAP22	Rho GTPase activating protein 22 (ARHGAP22), mRNA [NM_021226]	34013589	NM_021226	2775	1767	888	-1.9887	0	80
AK098360	cDNA FLJ25494 fis, clone CBR01476. [AK098360]	21758358	AK098360	1626	548	1232	2.2489	0	0
MLL	clone 1370-39 MLL protein mRNA, partial cds. [AF272382]	11141532	AF272382	947	1914	533	-3.5873	207.5	0
RRAD	Ras-related associated with diabetes (RRAD), mRNA [NM_004165]	192807325	NM_004165	1467	618	923	1.4949	0	0
AK098372	cDNA FLJ25506 fis, clone CBR05185. [AK098372]	21758372	AK098372	2475	86	1317	15.2323	0	0
C17orf42	chromosome 17 open reading frame 42 (C17orf42), mRNA [NM_024683]	134053958	NM_024683	1357	1573	749	-2.1007	0	0
PMM2	hosphomannomutase 2 (PMM2), mRNA [NM_000303]	192807338	NM_000303	2340	2031	2584	1.272	104.4	275.5
ZNF678	zinc finger protein 678 (ZNF678), mRNA [NM_178549]	282395052	NM_178549	8565	138	744	5.4022	275	0
OSCAR	teoclast-associated receptor (OSCAR), transcript variant 1, mRNA [NM_206818]	45580718	NM_206818	1946	199	18446	92.498	0	0
GNAZ	guanine nucleotide binding protein (G protein), alpha z polypeptide (GNAZ), mRNA [NM_002073]	45580725	NM_002073	3225	353	55789	157.905	0	0
EIF3S12	ukaryotic translation initiation factor 3, subunit 12 (EIF3S12), mRNA [NM_013234]	83656777	NM_013234	910	14323	19618	1.3697	0	1602.1
MT3	tallothionein 3 (growth inhibitory factor (neurotrophic)) (MT3), mRNA [NM_005954]	45580728	NM_005954	599	1671	29689	17.7692	0	0
PPIAL4	tidylprolyl isomerase A (cyclophilin A)-like 4 (PPIAL4), mRNA [NM_178230]	30102943	NM_178230	660	32518	72730	2.2366	0	0
BAX	BCL2-associated X protein (BAX), transcript variant sigma, mRNA [NM_138765]	163659850	NM_138765	849	561	1655	2.9516	2326.2	728.6
GRK6	G protein-coupled receptor kinase 6 (GRK6), transcript variant 2, mRNA [NM_002082]	153266933	NM_002082	2952	1260	2814	2.2337	0	0
DHDDS	dehydrodolichyl diphosphate synthase (DHDDS), transcript variant 2, mRNA [NM_205861]	45580737	NM_205861	3312	324	1468	4.5311	164	0
TNFRSF10B	tumor necrosis factor receptor superfamily, member 10b (TNFRSF10B), transcript variant 1, mRNA [NM_003842]	224494018	NM_003842	4154	2459	3003	1.2209	87.7	0
CHD8	chromodomain helicase DNA binding protein 8 (CHD8), mRNA [NM_020920]	282165702	NM_020920	7499	1472	997	-1.4768	89.3	102.8
ANXA2P3	xin A2 pseudogene 3 (ANXA2P3) on chromosome 10 [NR_001446]	148922903	NR_001446	1350	5752	2718	-2.1161	0	0
MAP2K2	togen-activated protein kinase kinase 2 (MAP2K2), mRNA [NM_030662]	187171274	NM_030662	1759	2994	1901	-1.575	827.8	496.2
FCAMR	Fc receptor, IgA, IgM, high affinity (FCAMR), mRNA [NM_032029]	282165708	NM_032029	1981	46	699	15.1254	0	0
SYAP1	ynapse associated protein 1, SAP47 homolog (Drosophila) (SYAP1), mRNA [NM_032796]	282165724	NM_032796	3533	6595	760	-8.677	1071.9	790
REXO1L1	REX1, RNA exonuclease 1 homolog (S. cerevisiae)-like 1 (REXO1L1), mRNA [NM_172239]	282165726	NM_172239	7032	71	11356	159.298	0	0
SDCBP2	yndecan binding protein (syntenin) 2 (SDCBP2), transcript variant 1, mRNA [NM_080489]	134152671	NM_080489	1475	301	987	3.2851	0	0
FAM21C	family with sequence similarity 21, member C (FAM21C), mRNA [NM_015262]	281182689	NM_015262	4654	1222	1616	1.3219	288.7	0
GMEB1	glucocorticoid modulatory element binding protein 1 (GMEB1), transcript variant 1, mRNA [NM_006582]	13435376	NM_006582	1960	543	948	1.7453	0	116.3
RPL29	ribosomal protein L29 (RPL29), mRNA [NM_000992]	17105395	NM_000992	737	11155	21387	1.9173	360.9	619
SULF2	ulfatase 2 (SULF2), transcript variant 1, mRNA [NM_018837]	240255476	NM_018837	3909	31137	4940	-6.3035	0	0
ESR1	trogen receptor 1 (ESR1), mRNA [NM_000125]	170295798	NM_000125	6330	48	910	18.7716	0	0
FEZ1	fasciculation and elongation protein zeta 1 (zygin I) (FEZ1), transcript variant 1, mRNA [NM_005103]	17105402	NM_005103	1702	4094	6822	1.6662	0	668.9
LOC203427	lar to solute carrier family 25 , member 16 (LOC203427), mRNA [NM_145305]	282165757	NM_145305	2557	457	2178	4.7613	0	0
CYP4F2	cytochrome P450, family 4, subfamily F, polypeptide 2 (CYP4F2), mRNA [NM_001082]	13435390	NM_001082	2360	441	1926	4.3684	0	0
PRKCB1	rotein kinase C, beta 1 (PRKCB1), transcript variant 2, mRNA [NM_002738]	197100031	NM_002738	8014	59	1675	28.4993	710.3	0
ENST00000379879	.sapiens rearranged VDJ region (BEL14). [X81724]	1212929	X81724	414	26	1180	46.1027	0	0
ENST00000323057	kin-specific protein (xp33) mRNA, partial cds. [AF005082]	2589191	AF005082	319	63	958	15.2385	0	0
TNS3	tensin 3 (TNS3), mRNA [NM_022748]	134152712	NM_022748	7697	4207	1213	-3.4682	0	117.7
NDRG1	N-myc downstream regulated gene 1 (NDRG1), mRNA [NM_006096]	207028746	NM_006096	3123	17588	27255	1.5496	0	168.4
RABEP1	rabaptin, RAB GTPase binding effector protein 1 (RABEP1), mRNA [NM_004703]	134152715	NM_004703	5421	4149	783	-5.2959	366.1	326.2
LOC664727	cDNA FLJ36340 fis, clone THYMU2006468. [AK093659]	21752578	AK093659	2235	316	4588	14.5227	0	0
KIAA1303	raptor (KIAA1303), mRNA [NM_020761]	92373520	NM_020761	6856	1984	1441	-1.3771	0	0
MORC2	MORC family CW-type zinc finger 2 (MORC2), mRNA [NM_014941]	7662339	NM_014941	4467	625	1938	3.1004	369	0
ROR1	receptor tyrosine kinase-like orphan receptor 1 (ROR1), mRNA [NM_005012]	134152724	NM_005012	3382	712	1073	1.5077	98.3	174
RAB31	RAB31, member RAS oncogene family (RAB31), mRNA [NM_006868]	170295841	NM_006868	4009	10154	10216	1.0061	0	288.9
AI820956	AI820956 nc10a02.y5 NCI_CGAP_Pr1 Homo sapiens cDNA clone IMAGE:1007690 similar to contains Alu repetitive element;, mRNA sequence [AI820956]	5440035	AI820956	419	89	2954	33.0133	0	0
OTOF	toferlin (OTOF), transcript variant 1, mRNA [NM_194248]	215422386	NM_194248	7171	1445	12647	8.75	0	0
CR615245	full-length cDNA clone CL0BB022ZD10 of Neuroblastoma of Homo sapiens (human). [CR615245]	50496052	CR615245	832	34815	24093	-1.4451	0	0
C14orf119	chromosome 14 open reading frame 119 (C14orf119), mRNA [NM_017924]	19923511	NM_017924	2855	5342	2362	-2.2618	0	0
SOX1	SRY (sex determining region Y)-box 1 (SOX1), mRNA [NM_005986]	30179899	NM_005986	4108	9545	14520	1.5212	0	0
SOX4	SRY (sex determining region Y)-box 4 (SOX4), mRNA [NM_003107]	30179901	NM_003107	4912	18119	14322	-1.2651	124.8	0
LGP1	homolog of mouse LGP1 (LGP1), mRNA [NM_032484]	217416258	NM_032484	2496	372	508	1.3667	0	0
FLJ11783	hypothetical protein FLJ11783 (FLJ11783), mRNA [NM_024891]	142370671	NM_024891	1494	138	1622	11.7432	0	0
BRD3	bromodomain containing 3 (BRD3), mRNA [NM_007371]	207028804	NM_007371	5673	2108	1730	-1.2182	203	195.2
PILRB	red immunoglobin-like type 2 receptor beta (PILRB), transcript variant 1, mRNA [NM_013440]	30179914	NM_013440	3632	1186	2294	1.9346	185.2	0
PI4KII	hosphatidylinositol 4-kinase type II (PI4KII), mRNA [NM_018425]	19923532	NM_018425	4185	634	804	1.2669	0	0
ATP5J2	ATP synthase, H+ transporting, mitochondrial F0 complex, subunit F2 (ATP5J2), nuclear gene encoding mitochondrial protein, transcript variant 3, mRNA [NM_001003714]	51479131	NM_001003714	395	8153	12817	1.5721	820.6	1358.6
FLJ32310	hypothetical protein FLJ32310 (FLJ32310), mRNA [NM_152336]	120444923	NM_152336	3493	94	3017	32.0264	0	0
LOC400509	lar to FLJ12363 protein (LOC400509), mRNA [NM_001012391]	59933283	NM_001012391	1229	330	645	1.9546	0	0
AK098534	cDNA FLJ25668 fis, clone TST03551. [AK098534]	21758565	AK098534	1500	77	707	9.1464	0	0
ATP5J	ATP synthase, H+ transporting, mitochondrial F0 complex, subunit F6 (ATP5J), nuclear gene encoding mitochondrial protein, transcript variant 1, mRNA [NM_001003703]	51479142	NM_001003703	1303	17856	4630	-3.8563	664.1	1008
ARFGEF1	ADP-ribosylation factor guanine nucleotide-exchange factor 1(brefeldin A-inhibited) (ARFGEF1), mRNA [NM_006421]	51479144	NM_006421	7212	1657	545	-3.042	864.7	190.4
C11orf60	chromosome 11 open reading frame 60 (C11orf60), mRNA [NM_020153]	281182827	NM_020153	1875	1116	1713	1.535	0	0
MUC20	ucin 20, cell surface associated (MUC20), mRNA [NM_152673]	149193324	NM_152673	6211	152	501	3.303	0	0
LOC646200	PREDICTED: Homo sapiens similar to 60S ribosomal protein L22 (Heparin binding protein HBp15), transcript variant 1 (LOC646200), mRNA [XM_930460]	88965742	XM_930460	424	7367	6538	-1.1268	0	0
ATP5I	ATP synthase, H+ transporting, mitochondrial F0 complex, subunit E (ATP5I), nuclear gene encoding mitochondrial protein, mRNA [NM_007100]	51479154	NM_007100	368	11451	27072	2.3641	824.8	0
ATP5L	ATP synthase, H+ transporting, mitochondrial F0 complex, subunit G (ATP5L), nuclear gene encoding mitochondrial protein, mRNA [NM_006476]	51479155	NM_006476	1343	38557	13533	-2.8491	1042.4	942.8
FRG1	FSHD region gene 1 (FRG1), mRNA [NM_004477]	73695875	NM_004477	1053	5621	2500	-2.2487	352.6	657.4
MFAP2	crofibrillar-associated protein 2 (MFAP2), transcript variant 1, mRNA [NM_017459]	207028869	NM_017459	1105	2848	4297	1.5089	0	0
GDI1	GDP dissociation inhibitor 1 (GDI1), mRNA [NM_001493]	187761296	NM_001493	2505	2434	2971	1.2206	369	563.8
RING1	ring finger protein 1 (RING1), mRNA [NM_002931]	51479191	NM_002931	1744	1516	1974	1.3022	406.2	0
GPT	glutamic-pyruvate transaminase (alanine aminotransferase) (GPT), mRNA [NM_005309]	187761304	NM_005309	1896	635	1885	2.9657	0	0
HMOX2	heme oxygenase (decycling) 2 (HMOX2), mRNA [NM_002134]	187761305	NM_002134	1754	2758	7536	2.7327	255.4	609.4
CASKIN2	CASK interacting protein 2 (CASKIN2), mRNA [NM_020753]	217416346	NM_020753	5005	246	3604	14.6489	0	0
ENST00000361567	NADH dehydrogenase subunit 5 (MTND5) mRNA, RNA 5, complete cds; mitochondrial gene for mitochondrial product. [AF339085]	13173403	AF339085	2221	1423	4020	2.8242	0	0
RPLP0	ribosomal protein, large, P0 (RPLP0), transcript variant 2, mRNA [NM_053275]	49087137	NM_053275	1289	49546	73852	1.4906	309.5	0
C22orf29	chromosome 22 open reading frame 29 (C22orf29), mRNA [NM_024627]	126157476	NM_024627	6693	473	550	1.1629	0	0
GPR175	G protein-coupled receptor 175 (GPR175), mRNA [NM_016372]	217416357	NM_016372	1873	370	692	1.8693	0	331.3
TNFAIP2	tumor necrosis factor, alpha-induced protein 2 (TNFAIP2), mRNA [NM_006291]	26051239	NM_006291	4180	844	535	-1.5773	0	129.4
GOLGA3	golgi autoantigen, golgin subfamily a, 3 (GOLGA3), mRNA [NM_005895]	87196329	NM_005895	9252	5127	1876	-2.7333	308.4	253.8
MGC11332	hypothetical protein MGC11332 (MGC11332), mRNA [NM_032718]	217416365	NM_032718	2706	164	959	5.8546	0	0
SAR1A	SAR1 gene homolog A (S. cerevisiae) (SAR1A), mRNA [NM_020150]	217416367	NM_020150	3018	4944	2670	-1.8516	782.2	173.4
COL6A1	collagen, type VI, alpha 1 (COL6A1), mRNA [NM_001848]	87196338	NM_001848	4246	159153	165421	1.0394	0	920.7
RASGRP4	RAS guanyl releasing protein 4 (RASGRP4), transcript variant 3, mRNA [NM_052949]	26051251	NM_052949	2749	103	759	7.4062	0	0
ACP2	cid phosphatase 2, lysosomal (ACP2), mRNA [NM_001610]	197100212	NM_001610	2218	433	560	1.2915	0	0
C17orf79	chromosome 17 open reading frame 79 (C17orf79), mRNA [NM_018405]	217416380	NM_018405	957	9458	26511	2.8031	0	0
DDX3X	DEAD (Asp-Glu-Ala-Asp) box polypeptide 3, X-linked (DDX3X), mRNA [NM_001356]	87196350	NM_001356	5433	4638	974	-4.7625	343.2	161.8
RBM35B	RNA binding motif protein 35B (RBM35B), mRNA [NM_024939]	45935392	NM_024939	4021	92	975	10.5684	183.5	0
FAM73B	family with sequence similarity 73, member B (FAM73B), mRNA [NM_032809]	19923651	NM_032809	3597	236	837	3.5492	119.3	0
SNX27	rting nexin family member 27 (SNX27), mRNA [NM_030918]	73695940	NM_030918	7085	1365	983	-1.3886	436.9	151
AK098605	cDNA FLJ25739 fis, clone TST05834. [AK098605]	21758661	AK098605	953	18714	8605	-2.1749	0	0
KCNH2	tassium voltage-gated channel, subfamily H (eag-related), member 2 (KCNH2), transcript variant 2, mRNA [NM_172056]	26051270	NM_172056	3164	120	1293	10.7853	0	0
GNB1L	guanine nucleotide binding protein (G protein), beta polypeptide 1-like (GNB1L), mRNA [NM_053004]	126157511	NM_053004	1537	2502	2210	-1.1322	0	148.3
C20orf72	chromosome 20 open reading frame 72 (C20orf72), mRNA [NM_052865]	19923657	NM_052865	2142	790	1284	1.6249	0	0
KCNMB4	tassium large conductance calcium-activated channel, subfamily M, beta member 4 (KCNMB4), mRNA [NM_014505]	26051274	NM_014505	1631	1587	701	-2.2625	366.3	0
POM121	POM121 membrane glycoprotein (rat) (POM121), mRNA [NM_172020]	26051277	NM_172020	6014	75	2033	27.2138	182.8	184
PRB4	roline-rich protein BstNI subfamily 4 (PRB4), mRNA [NM_002723]	41349489	NM_002723	944	139	6799	48.9063	0	0
AARSD1	lanyl-tRNA synthetase domain containing 1 (AARSD1), mRNA [NM_025267]	217416403	NM_025267	1800	1832	1206	-1.5188	296.2	1267.8
KIAA2002	RNA for KIAA2002 protein. [AB082533]	21693149	AB082533	8282	621	1195	1.9235	0	0
SSBP4	gle stranded DNA binding protein 4 (SSBP4), transcript variant 1, mRNA [NM_032627]	256017118	NM_032627	1742	610	820	1.3437	0	763.3
C6orf166	chromosome 6 open reading frame 166 (C6orf166), mRNA [NM_018064]	217416417	NM_018064	1948	736	737	1.0018	0	0
SYT2	ynaptotagmin II (SYT2), mRNA [NM_177402]	211059427	NM_177402	7604	61	668	11.0315	0	0
LTBP3	latent transforming growth factor beta binding protein 3 (LTBP3), mRNA [NM_021070]	256017125	NM_021070	4580	79	2163	27.4847	0	828.5
DEXI	dexamethasone-induced transcript (DEXI), mRNA [NM_014015]	33620720	NM_014015	1580	6886	17194	2.4968	249.4	422.9
CCDC24	coiled-coil domain containing 24 (CCDC24), mRNA [NM_152499]	22749046	NM_152499	1505	1128	1692	1.4996	0	0
ERP29	doplasmic reticulum protein 29 (ERP29), transcript variant 1, mRNA [NM_006817]	77628146	NM_006817	1472	6089	4471	-1.362	324	366.3
CD164	CD164 molecule, sialomucin (CD164), mRNA [NM_006016]	215422419	NM_006016	3128	871	2668	3.0618	822	506.6
CCND1	cyclin D1 (CCND1), mRNA [NM_053056]	77628152	NM_053056	4304	631	709	1.1224	0	172.3
DLC1	deleted in liver cancer 1 (DLC1), transcript variant 1, mRNA [NM_182643]	256017147	NM_182643	7479	1528	4624	3.0263	0	110.1
KIF9	kinesin family member 9 (KIF9), transcript variant 3, mRNA [NM_182903]	33620743	NM_182903	2338	2474	2828	1.1431	361.6	0
SHANK1	SH3 and multiple ankyrin repeat domains 1 (SHANK1), mRNA [NM_016148]	120587024	NM_016148	6643	26	1824	69.001	0	0
STAT5B	gnal transducer and activator of transcription 5B, mRNA (cDNA clone IMAGE:4605440), complete cds. [BC020868]	18088755	BC020868	1811	108	1283	11.8541	0	0
GSK3B	glycogen synthase kinase 3 beta (GSK3B), mRNA [NM_002093]	225903415	NM_002093	7134	891	1120	1.2563	102.9	109.8
BC023989	cDNA clone IMAGE:3931276, partial cds. [BC023989]	18645130	BC023989	783	289	565	1.9517	0	0
TATDN2	TatD DNase domain containing 2 (TATDN2), mRNA [NM_014760]	225903423	NM_014760	4909	1522	2022	1.3289	199.4	200.1
BC052613	cDNA clone IMAGE:6301163, containing frame-shift errors. [BC052613]	30851211	BC052613	1493	24696	17931	-1.3773	0	0
BC030138	cDNA clone IMAGE:4335164, partial cds. [BC030138]	33991478	BC030138	1097	268	5853	21.8052	0	0
BC015449	, clone IMAGE:4427279, mRNA. [BC015449]	21955399	BC015449	1663	50	854	16.9446	0	0
SGK	rum/glucocorticoid regulated kinase (SGK), mRNA [NM_005627]	163644253	NM_005627	2414	1276	547	-2.3335	0	103.7
TMEM49	transmembrane protein 49, mRNA (cDNA clone IMAGE:4295896), with apparent retained intron. [BC024020]	21955426	BC024020	1193	3285	972	-3.3809	369.9	111
LOC439992	PREDICTED: Homo sapiens similar to ribosomal protein S3a, transcript variant 3 (LOC439992), mRNA [XM_931362]	89031525	XM_931362	944	25007	5641	-4.4328	411	0
AGC1	ggrecan 1 (chondroitin sulfate proteoglycan 1, large aggregating proteoglycan, antigen identified by monoclonal antibody A0122) (AGC1), transcript variant 2, mRNA [NM_013227]	256017256	NM_013227	8840	85	694	8.1126	0	0
AK098728	cDNA FLJ25862 fis, clone CBR01781. [AK098728]	21758827	AK098728	2414	74	862	11.589	0	0
UBE1	ubiquitin-activating enzyme E1 (A1S9T and BN75 temperature sensitivity complementing) (UBE1), transcript variant 1, mRNA [NM_003334]	163659922	NM_003334	3616	1754	2781	1.5851	588.6	0
C16orf48	chromosome 16 open reading frame 48 (C16orf48), mRNA [NM_032140]	14149804	NM_032140	1628	1536	1036	-1.4818	0	0
ANKDD1A	cDNA FLJ25870 fis, clone CBR02141. [AK098736]	21758841	AK098736	2221	353	1972	5.586	0	0
PSME4	roteasome (prosome, macropain) activator subunit 4 (PSME4), mRNA [NM_014614]	163644282	NM_014614	7101	659	651	-1.0123	326.1	333.9
UCP3	uncoupling protein 3 (mitochondrial, proton carrier) (UCP3), nuclear gene encoding mitochondrial protein, transcript variant short, mRNA [NM_022803]	215272355	NM_022803	2239	259	2627	10.1391	0	0
NF2	urofibromin 2 (bilateral acoustic neuroma) (NF2), transcript variant 8, mRNA [NM_181832]	163644289	NM_181832	6106	19889	25645	1.2894	268.2	411
NF2	urofibromin 2 (bilateral acoustic neuroma) (NF2), transcript variant 13, mRNA [NM_181831]	163644292	NM_181831	2217	445	633	1.422	268.2	411
AK129982	cDNA FLJ26472 fis, clone KDN04506. [AK129982]	34526700	AK129982	2501	484	1177	2.4344	0	0
C22orf35	cDNA FLJ25887 fis, clone CBR02996. [AK098753]	21758863	AK098753	1593	771	4662	6.0478	0	0
ZCCHC14	zinc finger, CCHC domain containing 14 (ZCCHC14), mRNA [NM_015144]	88900496	NM_015144	6932	3321	1198	-2.7728	171.1	137.8
LOC554208	cDNA FLJ25893 fis, clone CBR03492. [AK098759]	21758870	AK098759	2344	127	2675	21.0745	0	0
TH	tyrosine hydroxylase (TH), transcript variant 3, mRNA [NM_199293]	88900504	NM_199293	1898	202	1420	7.0324	620.5	135.8
B4GALT5	UDP-Gal:betaGlcNAc beta 1,4- galactosyltransferase, polypeptide 5 (B4GALT5), mRNA [NM_004776]	163644314	NM_004776	4743	3209	1438	-2.2323	77.3	111.3
PMF1	lyamine-modulated factor 1 (PMF1), mRNA [NM_007221]	88900508	NM_007221	1082	847	1481	1.748	537	0
PRMT5	rotein arginine methyltransferase 5 (PRMT5), transcript variant 1, mRNA [NM_006109]	88900510	NM_006109	2385	908	2082	2.2919	372.1	229.4
UQCRFS1	ubiquinol-cytochrome c reductase, Rieske iron-sulfur polypeptide 1 (UQCRFS1), mRNA [NM_006003]	163644320	NM_006003	1224	7761	4138	-1.8755	215.2	395.8
FLJ14327	cDNA FLJ14327 fis, clone PLACE4000250. [AK024389]	10436764	AK024389	5538	355	38594	108.835	0	0
CMIP	c-Maf-inducing protein (CMIP), transcript variant C-mip, mRNA [NM_198390]	194018549	NM_198390	4359	7117	4506	-1.5793	259.4	0
MMP1	trix metallopeptidase 1 (interstitial collagenase) (MMP1), mRNA [NM_002421]	225543092	NM_002421	2081	2576	1762	-1.4621	0	0
PAFAH1B3	latelet-activating factor acetylhydrolase, isoform Ib, gamma subunit 29kDa (PAFAH1B3), mRNA [NM_002573]	225543095	NM_002573	1086	1301	1181	-1.1024	721.6	1163.8
LOC654780	SFPQ (LOC654780), mRNA [NM_001039504]	87196601	NM_001039504	2689	72	553	7.6308	0	0
CCDC45	coiled-coil domain containing 45 (CCDC45), mRNA [NM_138363]	19923898	NM_138363	2705	3650	726	-5.0281	175.8	237.6
BC071773	cDNA clone IMAGE:4592187, partial cds. [BC071773]	47940540	BC071773	1484	275	5230	18.9873	0	0
FREQ	frequenin homolog (Drosophila) (FREQ), mRNA [NM_014286]	192447421	NM_014286	5009	2231	1057	-2.1106	0	232.4
FOXE1	.sapiens HFKH4 mRNA for fork head like protein. [X94553]	1770431	X94553	3575	1538	5886	3.8281	0	0
X57818	uman rearranged immunoglobulin lambda light chain mRNA. [X57818]	33735	X57818	791	31	623	20.412	0	0
AY203961	LP8151 mRNA, complete cds. [AY203961]	37782473	AY203961	1801	165	1335	8.0861	0	0
LOC349114	hypothetical protein LOC349114, mRNA (cDNA clone IMAGE:6379934), partial cds. [BC053841]	31753166	BC053841	3646	44	1829	41.6593	0	0
PNKD	roxysmal nonkinesiogenic dyskinesia, mRNA (cDNA clone IMAGE:4861213), complete cds. [BC021118]	18088913	BC021118	684	7961	9806	1.2317	407.7	0
CYB561D1	cytochrome b-561 domain containing 1 (CYB561D1), mRNA [NM_182580]	197304719	NM_182580	4944	396	15686	39.643	81.2	0
ENST00000338302	cDNA FLJ25943 fis, clone JTH10559. [AK098809]	21758934	AK098809	2054	52	1060	20.5127	0	0
PRR11	cDNA FLJ11029 fis, clone PLACE1004156. [AK001891]	7023439	AK001891	2334	3996	398878	99.8123	289.6	246.5
NFATC3	uclear factor of activated T-cells, cytoplasmic, calcineurin-dependent 3 (NFATC3), transcript variant 4, mRNA [NM_173164]	27886558	NM_173164	3769	364	857	2.3534	183.1	137.1
AK093729	cDNA FLJ36410 fis, clone THYMU2010637. [AK093729]	21752656	AK093729	1937	521	10059	19.3105	0	0
ZDHHC20	cDNA FLJ25952 fis, clone SYN00911. [AK098818]	21758946	AK098818	2146	9550	1909	-5.0019	561	484.8
MALT1	ucosa associated lymphoid tissue lymphoma translocation gene 1 (MALT1), transcript variant 1, mRNA [NM_006785]	27886564	NM_006785	5029	4305	4758	1.1051	578.7	171.2
LOC113179	hypothetical protein BC011824 (LOC113179), mRNA [NM_138422]	19923944	NM_138422	1597	145	1488	10.2417	0	0
TIMM8A	translocase of inner mitochondrial membrane 8 homolog A (yeast) (TIMM8A), nuclear gene encoding mitochondrial protein, mRNA [NM_004085]	225543155	NM_004085	1459	566	626	1.106	147.4	0
MFSD3	jor facilitator superfamily domain containing 3 (MFSD3), mRNA [NM_138431]	19923956	NM_138431	1468	943	970	1.0285	0	0
CCDC108	coiled-coil domain containing 108 (CCDC108), transcript variant 1, mRNA [NM_194302]	83035128	NM_194302	5975	6553	10984	1.6762	0	0
LOC253039	hypothetical protein LOC253039, mRNA (cDNA clone IMAGE:5749939), partial cds. [BC052374]	30704633	BC052374	522	650	581	-1.1194	173	0
TAZ	tafazzin (cardiomyopathy, dilated 3A (X-linked); endocardial fibroelastosis 2; Barth syndrome) (TAZ), transcript variant 1, mRNA [NM_000116]	195232764	NM_000116	1919	660	659	-1.0002	0	602.8
SAMM50	rting and assembly machinery component 50 homolog (S. cerevisiae) (SAMM50), mRNA [NM_015380]	225543165	NM_015380	1773	5793	10056	1.7357	607.1	1673.8
POP4	rocessing of precursor 4, ribonuclease P/MRP subunit (S. cerevisiae) (POP4), mRNA [NM_006627]	225543171	NM_006627	2612	2586	1676	-1.5427	379.9	302.2
C7orf30	chromosome 7 open reading frame 30 (C7orf30), mRNA [NM_138446]	19923976	NM_138446	774	3409	857	-3.9758	0	0
IK	IK cytokine, down-regulator of HLA II, mRNA (cDNA clone MGC:88657 IMAGE:6461871), complete cds. [BC071964]	47940618	BC071964	1930	7218	3001	-2.4051	528.7	656.3
PTK7	PTK7 protein tyrosine kinase 7 (PTK7), transcript variant PTK7-1, mRNA [NM_002821]	27886610	NM_002821	4249	823	1980	2.4044	0	0
YWHAQ	tyrosine 3-monooxygenase/tryptophan 5-monooxygenase activation protein, theta polypeptide (YWHAQ), mRNA [NM_006826]	21464103	NM_006826	2166	14934	13109	-1.1392	476.4	386.2
YY1	YY1 transcription factor (YY1), mRNA [NM_003403]	21464104	NM_003403	2592	2683	1377	-1.9493	138.7	131.4
BX414807	BX414807 BX414807 Homo sapiens THYMUS Homo sapiens cDNA clone CS0CAP002YP17 3-PRIME, mRNA sequence [BX414807]	46957611	BX414807	1043	72	811	11.2731	0	0
CECR1	cat eye syndrome chromosome region, candidate 1 (CECR1), transcript variant 2, mRNA [NM_177405]	29029551	NM_177405	3071	316	2979	9.4283	0	0
VMD2L2	vitelliform macular dystrophy 2-like 2 (VMD2L2), mRNA [NM_153274]	119964719	NM_153274	2096	1087	4442	4.087	0	0
IER3	diate early response 3 (IER3), transcript variant short, mRNA [NM_003897]	119964722	NM_003897	1254	9525	6295	-1.5133	0	48.8
MGC5139	hypothetical protein MGC5139, mRNA (cDNA clone IMAGE:3448346), complete cds. [BC004815]	13435956	BC004815	457	2336	1029	-2.2712	0	0
IGF2R	ulin-like growth factor 2 receptor (IGF2R), mRNA [NM_000876]	119964725	NM_000876	9093	2060	3009	1.4607	304.8	719.7
D2HGDH	D-2-hydroxyglutarate dehydrogenase (D2HGDH), mRNA [NM_152783]	119964727	NM_152783	2604	2325	1803	-1.2892	0	0
MBD2	thyl-CpG binding domain protein 2 (MBD2), transcript variant 1, mRNA [NM_003927]	21464121	NM_003927	2584	6657	637	-10.4436	296.4	321.5
MBD3	thyl-CpG binding domain protein 3 (MBD3), mRNA [NM_003926]	21464122	NM_003926	2559	344	534	1.5532	128.6	340.6
BCS1L	BCS1-like (yeast) (BCS1L), mRNA [NM_004328]	119964731	NM_004328	1663	1292	622	-2.0788	199.1	0
CITED2	Cbp/p300-interacting transactivator, with Glu/Asp-rich carboxy-terminal domain, 2 (CITED2), mRNA [NM_006079]	51807294	NM_006079	1930	971	921	-1.0552	38.9	12.3
CCDC56	coiled-coil domain containing 56 (CCDC56), mRNA [NM_001040431]	94536770	NM_001040431	772	12545	9055	-1.3855	556	1003.2
LOC388160	NISC_gj14h05.y1 NCI_CGAP_Pr28 Homo sapiens cDNA clone IMAGE:3271905 5', mRNA sequence [CB050071]	27788358	CB050071	528	108	640	5.9248	360.1	0
TRIM35	tripartite motif-containing 35 (TRIM35), transcript variant 2, mRNA [NM_171982]	94536781	NM_171982	4227	3004	11408	3.7979	52.4	152.6
CCDC51	coiled-coil domain containing 51 (CCDC51), mRNA [NM_024661]	94536783	NM_024661	1506	1809	3572	1.9752	153.5	0
C16orf68	chromosome 16 open reading frame 68 (C16orf68), mRNA [NM_024109]	94536785	NM_024109	1570	1195	2747	2.2995	0	0
AI971459	AI971459 wq86e07.x1 NCI_CGAP_GC6 Homo sapiens cDNA clone IMAGE:2478948 3', mRNA sequence [AI971459]	5768285	AI971459	246	87	1108	12.7098	0	0
CAMK2N1	calcium/calmodulin-dependent protein kinase II inhibitor 1, mRNA (cDNA clone MGC:22256 IMAGE:4703846), complete cds. [BC020630]	18089055	BC020630	1377	5083	13164	2.59	0	0
JARID2	Jumonji, AT rich interactive domain 2 (JARID2), mRNA [NM_004973]	11863151	NM_004973	5756	577	1777	3.081	148.1	35.8
CHAC1	ChaC, cation transport regulator-like 1 (E. coli) (CHAC1), mRNA [NM_024111]	218563697	NM_024111	1578	1689	4392	2.6012	0	48.4
LOC441748	DA421704 CERVX2 Homo sapiens cDNA clone CERVX2001529 5', mRNA sequence [DA421704]	81134713	DA421704	575	204	823	4.0257	0	0
RBBP4	retinoblastoma binding protein 4 (RBBP4), mRNA [NM_005610]	207029375	NM_005610	7943	4187	1477	-2.8353	773.4	459.9
BG209258	RST28773 Athersys RAGE Library Homo sapiens cDNA, mRNA sequence [BG209258]	13730945	BG209258	868	10515	4953	-2.1227	0	0
OGFOD1	2-oxoglutarate and iron-dependent oxygenase domain containing 1 (OGFOD1), mRNA [NM_018233]	94536835	NM_018233	3020	1698	1284	-1.3228	433.2	514.9
PARP6	ly (ADP-ribose) polymerase family, member 6 (PARP6), mRNA [NM_020214]	94536837	NM_020214	2631	968	1259	1.3013	296.4	0
PRO1580	hypothetical protein PRO1580 (PRO1580), mRNA [NM_018502]	94536839	NM_018502	1896	255	1669	6.5416	0	0
RPIA	ribose 5-phosphate isomerase A (ribose 5-phosphate epimerase) (RPIA), mRNA [NM_144563]	94536841	NM_144563	1834	3292	792	-4.1545	652.1	413
LOC152024	hypothetical protein LOC152024, mRNA (cDNA clone IMAGE:4827576). [BC045572]	28278978	BC045572	2963	1164	2648	2.2747	0	0
RAD9A	RAD9 homolog A (S. pombe) (RAD9A), mRNA [NM_004584]	19924112	NM_004584	2128	380	989	2.6049	134.4	0
RIPK5	receptor interacting protein kinase 5 (RIPK5), transcript variant 1, mRNA [NM_015375]	218563733	NM_015375	7926	401	1156	2.8811	108.8	212.8
C17orf49	chromosome 17 open reading frame 49 (C17orf49), mRNA [NM_174893]	218563735	NM_174893	892	2711	5668	2.0905	0	0
KIFC3	kinesin family member C3 (KIFC3), mRNA [NM_005550]	94536857	NM_005550	3366	493	979	1.9838	0	197.2
ZC3H7B	zinc finger CCCH-type containing 7B, mRNA (cDNA clone IMAGE:3690478), partial cds. [BC004857]	13436058	BC004857	1424	41	943	22.7586	257.8	492.2
TMED4	transmembrane emp24 protein transport domain containing 4 (TMED4), mRNA [NM_182547]	33457307	NM_182547	1048	1861	1677	-1.1093	743.6	1356.1
TSSC4	tumor suppressing subtransferable candidate 4 (TSSC4), mRNA [NM_005706]	21071005	NM_005706	1443	1816	1518	-1.196	0	118
MDP-1	gnesium-dependent phosphatase 1 (MDP-1), mRNA [NM_138476]	33457310	NM_138476	731	3351	657	-5.101	498.7	0
GALM	galactose mutarotase (aldose 1-epimerase) (GALM), mRNA [NM_138801]	224494751	NM_138801	2483	233	878	3.7671	0	0
RAD50	RAD50 homolog (S. cerevisiae) (RAD50), transcript variant 1, mRNA [NM_005732]	19924128	NM_005732	5891	1780	681	-2.6154	879.2	418.2
PRSS2	rotease, serine, 2 (trypsin 2) (PRSS2), transcript variant 1, mRNA [NM_002770]	21071012	NM_002770	802	95	696	7.3536	0	0
RAD23A	RAD23 homolog A (S. cerevisiae) (RAD23A), mRNA [NM_005053]	19924137	NM_005053	1793	1141	826	-1.3805	266.9	533.7
HIST1H3C	histone 1, H3c (HIST1H3C), mRNA [NM_003531]	21071022	NM_003531	459	15333	9383	-1.6341	0	0
SLC6A8	lute carrier family 6 (neurotransmitter transporter, creatine), member 8 (SLC6A8), mRNA [NM_005629]	218563759	NM_005629	3580	729	5924	8.127	0	170.4
TCIRG1	T-cell, immune regulator 1, ATPase, H+ transporting, lysosomal V0 subunit A3 (TCIRG1), transcript variant 1, mRNA [NM_006019]	19924144	NM_006019	2700	1206	1364	1.131	0	519.1
HIST1H1C	histone 1, H1c (HIST1H1C), mRNA [NM_005319]	21071025	NM_005319	732	5516	539	-10.2292	83.4	61.9
LIMA1	LIM domain and actin binding 1 (LIMA1), mRNA [NM_016357]	165905587	NM_016357	3745	9823	1127	-8.713	214.6	62.7
HNRPH3	heterogeneous nuclear ribonucleoprotein H3 (2H9) (HNRPH3), transcript variant 2H9, mRNA [NM_012207]	186287286	NM_012207	2427	3057	4344	1.421	699.1	223.3
DDX41	DEAD (Asp-Glu-Ala-Asp) box polypeptide 41 (DDX41), mRNA [NM_016222]	21071031	NM_016222	2118	1589	824	-1.9291	329.8	350.4
RFXANK	regulatory factor X-associated ankyrin-containing protein (RFXANK), transcript variant 1, mRNA [NM_003721]	19924154	NM_003721	1438	5488	8656	1.5774	659.1	0
BCOR	BCL6 co-repressor (BCOR), transcript variant 2, mRNA [NM_020926]	21071035	NM_020926	3676	157	909	5.8042	210.5	142.2
ANXA5	xin A5 (ANXA5), mRNA [NM_001154]	186680508	NM_001154	1624	23447	36979	1.5771	0	281.8
DYM	dymeclin (DYM), mRNA [NM_017653]	157779136	NM_017653	2628	4271	623	-6.8612	373.2	0
RP11-450P7.3	hypothetical protein LOC257240 (RP11-450P7.3), mRNA [NM_153270]	23397571	NM_153270	2840	152	1168	7.6653	0	0
RKHD1	ring finger and KH domain containing 1 (RKHD1), mRNA [NM_203304]	165905612	NM_203304	2863	639	6529	10.2169	0	202.1
AA971667	AA971667 op85c06.s1 Soares_NFL_T_GBC_S1 Homo sapiens cDNA clone IMAGE:1583626 3', mRNA sequence [AA971667]	3146957	AA971667	275	433	1268	2.9307	0	0
AF233648	regnancy-induced hypertension syndrome-related protein (PIH3) mRNA, partial cds. [AF233648]	7341264	AF233648	623	44	1452	33.3145	0	0
C1orf43	chromosome 1 open reading frame 43 (C1orf43), transcript variant 2, mRNA [NM_138740]	148833490	NM_138740	1753	3074	3846	1.2511	0	0
MID1	dline 1 (Opitz/BBB syndrome) (MID1), transcript variant 3, mRNA [NM_033290]	148833497	NM_033290	6009	3172	1047	-3.0284	0	156.6
HSPC148	hypothetical protein HSPC148 (HSPC148), mRNA [NM_016403]	148833501	NM_016403	1592	5546	2499	-2.2191	0	0
LOC286260	, clone IMAGE:4333502, mRNA, partial cds. [BC020858]	18089183	BC020858	1455	181	553	3.0455	0	0
C20orf44	chromosome 20 open reading frame 44 (C20orf44), transcript variant 1, mRNA [NM_018244]	41327684	NM_018244	2338	595	926	1.5557	0	0
FAM32A	family with sequence similarity 32, member A (FAM32A), mRNA [NM_014077]	142377168	NM_014077	1464	3436	1882	-1.8253	181.8	0
JUND	uman junD mRNA. [X56681]	34018	X56681	1891	6051	73549	12.1552	67.3	0
RARSL	rginyl-tRNA synthetase-like (RARSL), mRNA [NM_020320]	197100772	NM_020320	1848	6630	13717	2.069	0	0
BRF1	BRF1 homolog, subunit of RNA polymerase III transcription initiation factor IIIB (S. cerevisiae) (BRF1), transcript variant 3, mRNA [NM_145685]	148833509	NM_145685	3585	637	764	1.1993	0	0
FBXL7	F-box and leucine-rich repeat protein 7 (FBXL7), mRNA [NM_012304]	21071079	NM_012304	4562	1028	882	-1.1657	0	0
BI771091	BI771091 603059664F1 NIH_MGC_122 Homo sapiens cDNA clone IMAGE:5209191 5', mRNA sequence [BI771091]	15762669	BI771091	283	856	1533	1.7903	0	0
BTBD6	BTB (POZ) domain containing 6 (BTBD6), mRNA [NM_033271]	225543406	NM_033271	2001	18023	6444	-2.7969	206.2	0
MAPK3	togen-activated protein kinase 3 (MAPK3), transcript variant 1, mRNA [NM_002746]	91718898	NM_002746	1902	254	759	2.9813	0	835.8
NTHL1	th endonuclease III-like 1 (E. coli) (NTHL1), mRNA [NM_002528]	157058291	NM_002528	1067	1692	874	-1.9366	1267.9	0
MLL3	yeloid/lymphoid or mixed-lineage leukemia 3 (MLL3), transcript variant 2, mRNA [NM_170606]	91718901	NM_170606	16872	67640	123215	1.8216	379.6	129.4
AK054562	RNA for FLJ00054 protein, partial cds. [AK054562]	16549120	AK054562	4502	46	708	15.2471	0	0
BI497361	df135e07.y1 Morton Fetal Cochlea Homo sapiens cDNA clone IMAGE:2537964 5', mRNA sequence [BI497361]	15336705	BI497361	521	89	1322	14.8594	0	0
FBXW4	F-box and WD-40 domain protein 4 (FBXW4), mRNA [NM_022039]	63079686	NM_022039	2303	733	1502	2.0486	336.2	374.4
BC013389	, clone IMAGE:3932143, mRNA. [BC013389]	16876808	BC013389	1329	69	934	13.52	0	0
C2	complement component 2 (C2), mRNA [NM_000063]	225543436	NM_000063	2867	139	1246	8.9728	302.6	391.8
RNF121	ring finger protein 121 (RNF121), transcript variant 1, mRNA [NM_018320]	203097357	NM_018320	2623	460	964	2.0934	376	559.2
GNG4	guanine nucleotide binding protein (G protein), gamma 4 (GNG4), mRNA [NM_004485]	148922931	NM_004485	4885	207	964	4.6617	0	0
SETD5	SET domain containing 5, mRNA (cDNA clone MGC:8816 IMAGE:3851178), complete cds. [BC020956]	18089235	BC020956	3380	580	2041	3.5219	182.2	357
LOC128439	hypothetical gene LOC128439 (LOC128439), mRNA [NM_139016]	31982870	NM_139016	2547	741	619	-1.1955	0	0
ENST00000359713	full-length cDNA clone CS0DF034YO19 of Fetal brain of Homo sapiens (human). [CR615987]	50496794	CR615987	1520	44673	26606	-1.6791	0	0
ARPC3	ctin related protein 2/3 complex, subunit 3, 21kDa (ARPC3), mRNA [NM_005719]	23397667	NM_005719	912	24472	3663	-6.6805	889.7	695.8
KREMEN1	kringle containing transmembrane protein 1 (KREMEN1), transcript variant 3, mRNA [NM_001039570]	227116324	NM_001039570	6152	1395	1041	-1.3397	0	0
PITPNB	hosphatidylinositol transfer protein, beta (PITPNB), mRNA [NM_012399]	51873061	NM_012399	2941	1516	518	-2.9268	251.2	202.1
CR616003	full-length cDNA clone CS0DM012YB14 of Fetal liver of Homo sapiens (human). [CR616003]	50496810	CR616003	1010	1013	2132	2.1034	0	0
CDK5	cyclin-dependent kinase 5 (CDK5), mRNA [NM_004935]	256574768	NM_004935	1211	2378	3756	1.579	0	0
CLDN3	claudin 3 (CLDN3), mRNA [NM_001306]	171541813	NM_001306	1318	148	807	5.4377	0	0
ZNF394	zinc finger protein 394 (ZNF394), mRNA [NM_032164]	31982908	NM_032164	2259	894	776	-1.1526	190.3	0
BE044472	BE044472 ho46b03.x1 Soares_NFL_T_GBC_S1 Homo sapiens cDNA clone IMAGE:3040397 3', mRNA sequence [BE044472]	8361525	BE044472	582	453	521	1.1497	0	0
WDR54	WD repeat domain 54 (WDR54), mRNA [NM_032118]	31982913	NM_032118	1223	2262	2346	1.0372	1113.4	0
CPNE1	copine I (CPNE1), transcript variant 7, mRNA [NM_152930]	23397705	NM_152930	2224	1189	2281	1.9194	1144.7	527.9
VEGFC	vascular endothelial growth factor C (VEGFC), mRNA [NM_005429]	19924300	NM_005429	2076	3289	1102	-2.9845	0	393.2
HIST1H2BB	histone 1, H2bb (HIST1H2BB), mRNA [NM_021062]	19924303	NM_021062	431	873	759	-1.1501	0	0
GPR119	G protein-coupled receptor 119 (GPR119), mRNA [NM_178471]	283837778	NM_178471	1193	115	1828	15.9359	0	0
CD390145	CD390145 AGENCOURT_14346081 NIH_MGC_173 Homo sapiens cDNA 5', mRNA sequence [CD390145]	31229267	CD390145	944	69761	72024	1.0324	0	0
LOC441964	PREDICTED: Homo sapiens similar to sperm protein SSP411 (LOC441964), mRNA [XM_497783]	169215318	XM_497783	1236	692	955	1.3804	0	0
DPP8	dipeptidyl-peptidase 8 (DPP8), transcript variant 3, mRNA [NM_197960]	85787993	NM_197960	4086	2059	766	-2.6886	242.3	568.5
LYAR	hypothetical protein FLJ20425 (LYAR), mRNA [NM_017816]	224593253	NM_017816	1584	1545	658	-2.3488	231	256.5
FLG	filaggrin (FLG), mRNA [NM_002016]	60097901	NM_002016	12747	111	723	6.5258	0	0
ALS2CL	ALS2 C-terminal like (ALS2CL), transcript variant 1, mRNA [NM_147129]	33359214	NM_147129	4739	108	1895	17.5928	0	0
COX6B1	cytochrome c oxidase subunit Vib polypeptide 1 (ubiquitous) (COX6B1), mRNA [NM_001863]	283837811	NM_001863	590	5419	4931	-1.099	777.8	1188.4
USP35	RNA for KIAA1372 protein, partial cds. [AB037793]	7243124	AB037793	3771	1059	679	-1.5583	0	0
AW079854	AW079854 xe54e05.x1 NCI_CGAP_Ut3 Homo sapiens cDNA clone IMAGE:2611712 3', mRNA sequence [AW079854]	6035006	AW079854	477	1262	859	-1.4698	0	0
AI500335	AI500335 tm95e03.x1 NCI_CGAP_Brn25 Homo sapiens cDNA clone IMAGE:2165884 3', mRNA sequence [AI500335]	4392317	AI500335	287	44	1971	44.658	0	0
TFIP11	tuftelin interacting protein 11 (TFIP11), transcript variant 1, mRNA [NM_001008697]	56788355	NM_001008697	2941	1300	1004	-1.2947	62.6	71.3
TOMM22	translocase of outer mitochondrial membrane 22 homolog (yeast) (TOMM22), nuclear gene encoding mitochondrial protein, mRNA [NM_020243]	56788357	NM_020243	1396	4550	7122	1.5652	453.2	546.3
AA780798	g14d07.s1 Gessler Wilms tumor Homo sapiens cDNA clone IMAGE:1070317 3' similar to gb:J00314_rna2 TUBULIN BETA-1 CHAIN (HUMAN);, mRNA sequence [AA780798]	2840129	AA780798	689	1083	910	-1.1895	0	0
MGC10814	hypothetical protein MGC10814, mRNA (cDNA clone MGC:10814 IMAGE:3613095), complete cds. [BC004943]	13436301	BC004943	954	7655	1880859	245.713	0	0
TTBK1	cDNA FLJ16105 fis, clone TESTI2025924, weakly similar to CASEIN KINASE I, EPSILON ISOFORM (EC 2.7.1.-). [AK131217]	47076931	AK131217	2309	166	3534	21.2864	0	0
NUP35	ucleoporin 35kDa (NUP35), transcript variant 1, mRNA [NM_138285]	56788372	NM_138285	1649	2610	584	-4.468	110.5	298.2
KIAA1715	KIAA1715 (KIAA1715), mRNA [NM_030650]	38176150	NM_030650	5765	91	748	8.2139	0	0
TAPBPL	TAP binding protein-like (TAPBPL), mRNA [NM_018009]	157739929	NM_018009	1834	221	932	4.2176	220.2	0
ENST00000169551	chromosome 18 open reading frame 55, mRNA (cDNA clone MGC:4897 IMAGE:3463640), complete cds. [BC000892]	12654148	BC000892	1327	5581	957	-5.8322	0	0
LOC391124	PREDICTED: Homo sapiens similar to 60S ribosomal protein L27a (LOC391124), mRNA [XM_497719]	113411482	XM_497719	363	2030	524	-3.8736	0	0
RNF130	ring finger protein 130 (RNF130), mRNA [NM_018434]	38176162	NM_018434	1865	4789	920	-5.2061	1037.3	1907.9
LOC340947	PREDICTED: Homo sapiens similar to eukaryotic translation initiation factor 3, subunit 6 interacting protein (LOC340947), mRNA [XM_291763]	89030897	XM_291763	1650	1357	1204	-1.1269	0	0
TBRG1	transforming growth factor beta regulator 1, mRNA (cDNA clone IMAGE:5212572), complete cds. [BC032312]	21595565	BC032312	1498	639	865	1.3523	193.3	313.7
AA076992	AA076992 7B05H11 Chromosome 7 Fetal Brain cDNA Library Homo sapiens cDNA clone 7B05H11, mRNA sequence [AA076992]	1836466	AA076992	292	73	3087	42.2818	0	0
MAPKAP1	togen-activated protein kinase associated protein 1 (MAPKAP1), transcript variant 1, mRNA [NM_001006617]	56788406	NM_001006617	3395	881	608	-1.4501	828.5	536.7
C1orf163	chromosome 1 open reading frame 163 (C1orf163), mRNA [NM_023077]	282396087	NM_023077	2114	1081	825	-1.3106	0	0
IL4R	terleukin 4 receptor (IL4R), transcript variant 1, mRNA [NM_000418]	56788409	NM_000418	3678	853	1250	1.4648	0	0
ARL3	ADP-ribosylation factor-like 3 (ARL3), mRNA [NM_004311]	38569402	NM_004311	3891	12734	2173	-5.86	587.4	1717.2
ARL4C	ADP-ribosylation factor-like 4C (ARL4C), mRNA [NM_005737]	38569403	NM_005737	4024	8818	5796	-1.5215	0	39.5
MGC10955	hypothetical protein MGC10955, mRNA (cDNA clone MGC:10955 IMAGE:3632495), complete cds. [BC004960]	13436349	BC004960	993	58	630	10.802	0	0
ITGB1	tegrin, beta 1 (fibronectin receptor, beta polypeptide, antigen CD29 includes MDF2, MSK12) (ITGB1), transcript variant 1A, mRNA [NM_002211]	182519230	NM_002211	3879	59826	15823	-3.7809	2717.6	441.5
ZMYM3	zinc finger, MYM-type 3 (ZMYM3), transcript variant 1, mRNA [NM_005096]	283837892	NM_005096	5611	328	840	2.563	434.3	0
ABCC3	ATP-binding cassette, sub-family C (CFTR/MRP), member 3 (ABCC3), mRNA [NM_003786]	221316554	NM_003786	5183	2062	1536	-1.3425	0	0
HSMPP8	M-phase phosphoprotein, mpp8 (HSMPP8), mRNA [NM_017520]	283837901	NM_017520	4281	430	664	1.543	282.3	0
CHRDL1	chordin-like 1 (CHRDL1), mRNA [NM_145234]	221316564	NM_145234	3943	59	643	10.8619	0	0
CB050471	CB050471 NISC_gj17g02.y1 NCI_CGAP_Pr28 Homo sapiens cDNA clone IMAGE:3272234 5', mRNA sequence [CB050471]	27788758	CB050471	303	85605	142981	1.6702	0	0
LSM14A	LSM14 homolog A (SCD6, S. cerevisiae) (LSM14A), mRNA [NM_015578]	166197709	NM_015578	3715	1780	2699	1.5162	467.7	199.2
BANF1	barrier to autointegration factor 1 (BANF1), mRNA [NM_003860]	221316571	NM_003860	1179	2627	6520	2.4822	715.7	604.8
H6PD	hexose-6-phosphate dehydrogenase (glucose 1-dehydrogenase) (H6PD), mRNA [NM_004285]	70780382	NM_004285	9117	137	3294	24.0368	0	0
BSDC1	BSD domain containing 1 (BSDC1), mRNA [NM_018045]	221316577	NM_018045	2874	3616	3428	-1.0548	204.2	256.3
CHRNA4	.sapiens mRNA for neuronal acetylcholine receptor alpha-4 subunit, exon 1. [X89741]	1279458	X89741	180	558	2914	5.222	0	0
ENST00000328043	low density lipoprotein receptor-related protein 11, mRNA (cDNA clone IMAGE:4072521), partial cds. [BC016788]	16877028	BC016788	1230	418	1040	2.4862	0	0
CCL15	chemokine (C-C motif) ligand 15 (CCL15), transcript variant 3, mRNA [NM_032965]	221316582	NM_032965	1070	31	614	19.615	0	0
MRPS10	tochondrial ribosomal protein S10 (MRPS10), nuclear gene encoding mitochondrial protein, mRNA [NM_018141]	186910184	NM_018141	2167	2810	12134	4.3183	494.4	445.9
BC032026	cDNA clone IMAGE:4822975. [BC032026]	21595626	BC032026	664	58	513	8.9224	0	0
BPHL	biphenyl hydrolase-like (serine hydrolase; breast epithelial mucin-associated antigen) (BPHL), mRNA [NM_004332]	221316587	NM_004332	1548	964	950	-1.0144	637	0
AK054756	cDNA FLJ30194 fis, clone BRACE2001352. [AK054756]	16549360	AK054756	2044	85	1013	11.887	0	0
THC2280475	AI565054 tq79a09.x1 NCI_CGAP_Ut1 Homo sapiens cDNA clone IMAGE:2215000 3', mRNA sequence [AI565054]	4523511	AI565054	500	233	662	2.8438	0	0
BC031954	cDNA clone IMAGE:4828714. [BC031954]	21595645	BC031954	515	62	1717	27.5964	0	0
NDUFB1	NADH dehydrogenase (ubiquinone) 1 beta subcomplex, 1, 7kDa (NDUFB1), mRNA [NM_004545]	38569472	NM_004545	433	6983	1928	-3.6212	1533	0
ENST00000358335	cDNA FLJ30209 fis, clone BRACE2001564, highly similar to RAC-BETA SERINE/THREONINE KINASE (EC 2.7.1.-). [AK054771]	16549378	AK054771	3402	931	2048	2.2011	0	0
ECM1	xtracellular matrix protein 1 (ECM1), transcript variant 1, mRNA [NM_004425]	221316613	NM_004425	2161	800	1302	1.6279	0	981.8
LOC647219	PREDICTED: Homo sapiens similar to Achaete-scute homolog 3 (bHLH transcriptional regulator Sgn-1) (Mash-3) (LOC647219), mRNA [XM_930260]	113411592	XM_930260	837	234	2932	12.5192	0	0
C10orf7	chromosome 10 open reading frame 7 (C10orf7), mRNA [NM_006023]	221316619	NM_006023	1566	2748	2228	-1.2335	0	0
C10orf104	chromosome 10 open reading frame 104 (C10orf104), mRNA [NM_173473]	50234894	NM_173473	3277	6170	4511	-1.3679	0	0
CSRP1	cysteine and glycine-rich protein 1 (CSRP1), mRNA [NM_004078]	221316625	NM_004078	1970	3584	1302	-2.7537	592.1	116.8
KCNH3	tassium voltage-gated channel, subfamily H (eag-related), member 3 (KCNH3), mRNA [NM_012284]	38569492	NM_012284	3853	65	1493	23.0632	0	0
ASAH1	N-acylsphingosine amidohydrolase (acid ceramidase) 1 (ASAH1), transcript variant 2, mRNA [NM_004315]	189011545	NM_004315	2551	1443	671	-2.1498	1603.5	1431.3
SLC27A5	lute carrier family 27 (fatty acid transporter), member 5 (SLC27A5), mRNA [NM_012254]	221316635	NM_012254	2378	1337	1095	-1.2212	0	0
KIAA1429	KIAA1429 (KIAA1429), transcript variant 1, mRNA [NM_015496]	38569501	NM_015496	5786	6997	4735	-1.4777	213	0
DDX52	DEAD (Asp-Glu-Ala-Asp) box polypeptide 52 (DDX52), transcript variant 2, mRNA [NM_152300]	38569502	NM_152300	3881	1940	553	-3.5057	226.2	139.7
GH1	growth hormone 1 (GH1), transcript variant 1, mRNA [NM_000515]	20809248	NM_000515	822	33	507	15.4574	0	0
CAV2	caveolin 2 (CAV2), transcript variant 1, mRNA [NM_001233]	38176290	NM_001233	3332	2659	2387	-1.1141	0	412.2
PHGDHL1	hosphoglycerate dehydrogenase like 1 (PHGDHL1), mRNA [NM_177967]	221316643	NM_177967	2610	1640	2859	1.743	0	604.7
GH2	growth hormone 2 (GH2), transcript variant 3, mRNA [NM_022558]	20809255	NM_022558	819	368	2853	7.7471	0	0
NES	tin (NES), mRNA [NM_006617]	38176299	NM_006617	5591	4828	17318	3.5873	0	0
BSG	basigin (Ok blood group) (BSG), transcript variant 1, mRNA [NM_001728]	38372918	NM_001728	2024	3968	5654	1.425	621.7	1000.7
AK054826	cDNA FLJ30264 fis, clone BRACE2002613, moderately similar to Rattus norvegicus rsly1p mRNA. [AK054826]	16549439	AK054826	1682	2797	729	-3.8388	0	0
BCAN	brevican (BCAN), transcript variant 1, mRNA [NM_021948]	38372934	NM_021948	3488	154	1257	8.1567	0	0
MAST2	crotubule associated serine/threonine kinase 2 (MAST2), mRNA [NM_015112]	112363079	NM_015112	5756	1009	1475	1.4622	167.7	352.8
SUCLA2	uccinate-CoA ligase, ADP-forming, beta subunit (SUCLA2), mRNA [NM_003850]	186910280	NM_003850	2182	1855	799	-2.3204	755.3	707.3
SEC14L1	SEC14-like 1 (S. cerevisiae) (SEC14L1), transcript variant 1, mRNA [NM_003003]	221316681	NM_003003	5493	1973	4321	2.1901	526.5	360.7
RABL2A	RAB, member of RAS oncogene family-like 2A (RABL2A), transcript variant 1, mRNA [NM_013412]	186910282	NM_013412	2187	3682	2862	-1.2866	0	432.6
MRPS15	tochondrial ribosomal protein S15 (MRPS15), nuclear gene encoding mitochondrial protein, mRNA [NM_031280]	186910283	NM_031280	965	4541	1673	-2.7134	522	1374
ARF3	ADP-ribosylation factor 3 (ARF3), mRNA [NM_001659]	186910284	NM_001659	3556	3022	10158	3.3618	1098.5	332.6
IPO7	rtin 7 (IPO7), mRNA [NM_006391]	221316685	NM_006391	6209	1065	572	-1.8637	285.2	211.9
MRPS21	tochondrial ribosomal protein S21 (MRPS21), nuclear gene encoding mitochondrial protein, transcript variant 1, mRNA [NM_031901]	186910289	NM_031901	509	7933	5821	-1.3628	376.2	1145.6
RYBP	RING1 and YY1 binding protein (RYBP), mRNA [NM_012234]	112363091	NM_012234	4562	3066	2637	-1.1627	124.5	88.4
AQP5	quaporin 5 (AQP5), mRNA [NM_001651]	186910293	NM_001651	1835	161	3435	21.4033	0	0
MMRN2	ultimerin 2 (MMRN2), mRNA [NM_024756]	221316694	NM_024756	4195	187	10198	54.5476	0	0
TCF1	transcription factor 1, hepatic; LF-B1, hepatic nuclear factor (HNF1), albumin proximal factor (TCF1), mRNA [NM_000545]	256542296	NM_000545	3241	681	22955	33.6847	0	0
RACGAP1	Rac GTPase activating protein 1 (RACGAP1), mRNA [NM_013277]	186910298	NM_013277	3315	4411	2042	-2.1605	228.7	464.5
SRGAP2	SLIT-ROBO Rho GTPase activating protein 2 (SRGAP2), mRNA [NM_015326]	112363099	NM_015326	6306	3306	999	-3.3082	177.9	132.1
SLC44A1	lute carrier family 44, member 1 (SLC44A1), transcript variant 2, mRNA [NM_080546]	112363101	NM_080546	4540	7187	3349	-2.1464	719.9	0
NDOR1	NADPH dependent diflavin oxidoreductase 1 (NDOR1), mRNA [NM_014434]	221316702	NM_014434	4850	474	4393	9.2697	0	0
PSMA1	roteasome (prosome, macropain) subunit, alpha type, 1 (PSMA1), transcript variant 1, mRNA [NM_148976]	221316703	NM_148976	1498	11014	1907	-5.7752	417.1	871.5
MRPS9	tochondrial ribosomal protein S9 (MRPS9), nuclear gene encoding mitochondrial protein, mRNA [NM_182640]	186910309	NM_182640	1473	4748	1757	-2.7024	407.7	446.1
OR5H1	lfactory receptor, family 5, subfamily H, member 1 (OR5H1), mRNA [NM_001005338]	52856423	NM_001005338	942	105	3269	31.199	0	0
WASF3	WAS protein family, member 3 (WASF3), mRNA [NM_006646]	221316712	NM_006646	4850	586	623	1.0639	473.3	0
SNORA70	ll nucleolar RNA, H/ACA box 70 (SNORA70) on chromosome X [NR_000011]	22546026	NR_000011	135	528	2173	4.114	0	0
FARSLB	henylalanine-tRNA synthetase-like, beta subunit (FARSLB), mRNA [NM_005687]	124028524	NM_005687	2233	963	759	-1.2679	0	829.8
GAS6	growth arrest-specific 6 (GAS6), mRNA [NM_000820]	221316718	NM_000820	2521	2257	1152	-1.9593	0	781.6
DLX4	distal-less homeobox 4 (DLX4), transcript variant 1, mRNA [NM_138281]	221316719	NM_138281	2012	62	917	14.692	0	0
MRPS18C	tochondrial ribosomal protein S18C (MRPS18C), nuclear gene encoding mitochondrial protein, mRNA [NM_016067]	186910320	NM_016067	1121	6575	2768	-2.375	413.2	1019.7
LAMA4	laminin, alpha 4 (LAMA4), mRNA [NM_002290]	157419121	NM_002290	7266	9025	5563	-1.6222	0	526.3
NAT10	N-acetyltransferase 10 (NAT10), mRNA [NM_024662]	221316722	NM_024662	4058	1475	2909	1.9721	289.4	251.7
DKFZP564C196	RNA; cDNA DKFZp564C196 (from clone DKFZp564C196). [AL050020]	4884089	AL050020	2266	108	1623	15.003	0	0
GFOD1	glucose-fructose oxidoreductase domain containing 1 (GFOD1), mRNA [NM_018988]	142345852	NM_018988	3032	1245	2585	2.0773	109.1	64.5
SPA17	rm autoantigenic protein 17 (SPA17), mRNA [NM_017425]	221316733	NM_017425	955	1650	802	-2.0577	0	0
MAP1B	crotubule-associated protein 1B (MAP1B), transcript variant 1, mRNA [NM_005909]	153945727	NM_005909	11996	5315	1098	-4.842	0	0
RCN1	reticulocalbin 1, EF-hand calcium binding domain (RCN1), mRNA [NM_002901]	221316739	NM_002901	2529	2365	828	-2.8551	0	437.3
EXPH5	xophilin 5 (EXPH5), mRNA [NM_015065]	221316746	NM_015065	10208	112	546	4.8727	0	0
PTPRM	rotein tyrosine phosphatase, receptor type, M (PTPRM), mRNA [NM_002845]	157419149	NM_002845	5585	1384	2838	2.0505	0	0
ACHE	cetylcholinesterase (Yt blood group) (ACHE), transcript variant E4-E6, mRNA [NM_000665]	88999567	NM_000665	2225	126	1016	8.0557	0	0
LGALS3BP	lectin, galactoside-binding, soluble, 3 binding protein (LGALS3BP), mRNA [NM_005567]	221316752	NM_005567	2277	1088	4008	3.6826	0	0
PFDN2	refoldin subunit 2 (PFDN2), mRNA [NM_012394]	88999576	NM_012394	668	11096	10596	-1.0472	380.5	332.9
PFDN5	refoldin subunit 5 (PFDN5), transcript variant 1, mRNA [NM_002624]	88999578	NM_002624	743	10419	4407	-2.3641	1089.5	2069
TOP1MT	topoisomerase (DNA) I, mitochondrial (TOP1MT), nuclear gene encoding mitochondrial protein, mRNA [NM_052963]	16418460	NM_052963	1923	3528	3336	-1.0574	0	0
MYL6	yosin, light polypeptide 6, alkali, smooth muscle and non-muscle (MYL6), transcript variant 2, mRNA [NM_079423]	88999582	NM_079423	713	87989	106434	1.2096	833.5	454.9
TMEM126B	transmembrane protein 126B (TMEM126B), mRNA [NM_018480]	32189381	NM_018480	1166	3561	514	-6.9217	841.6	0
TFDP1	transcription factor Dp-1 (TFDP1), mRNA [NM_007111]	219842208	NM_007111	2651	694	2529	3.6438	155.3	515.7
BC016872	, clone IMAGE:3852236, mRNA, partial cds. [BC016872]	16877218	BC016872	1973	147	703	4.7984	0	0
ST6GALNAC4	ST6 (alpha-N-acetyl-neuraminyl-2,3-beta-galactosyl-1,3)-N-acetylgalactosaminide alpha-2,6-sialyltransferase 4 (ST6GALNAC4), transcript variant 1, mRNA [NM_175039]	88999589	NM_175039	1717	300	1435	4.7787	270.6	249.9
WWTR1	RNA; cDNA DKFZp586I1419 (from clone DKFZp586I1419); partial cds. [AL050107]	4884135	AL050107	3134	4087	6551	1.6028	0	147
RNF36	ring finger protein 36 (RNF36), transcript variant a, mRNA [NM_182985]	88999600	NM_182985	1911	220	1200	5.4478	0	0
NOL11	ucleolar protein 11 (NOL11), mRNA [NM_015462]	142378677	NM_015462	2454	2361	535	-4.4177	216.9	199.4
NAP1L1	ucleosome assembly protein 1-like 1 (NAP1L1), transcript variant 1, mRNA [NM_139207]	219842231	NM_139207	4451	7102	4668	-1.5212	692.1	827.7
TTC9B	cDNA FLJ30373 fis, clone BRACE2007882, weakly similar to Actin-depolymerizing protein N-WASP. [AK054935]	16549567	AK054935	2323	82	1605	19.6214	0	0
C19orf25	chromosome 19 open reading frame 25 (C19orf25), mRNA [NM_152482]	154240705	NM_152482	2276	451	2315	5.1264	0	0
KRTAP6-3	keratin associated protein 6-3 (KRTAP6-3), mRNA [NM_181605]	153945795	NM_181605	616	151	5629	37.2369	0	0
AK054939	cDNA FLJ30377 fis, clone BRACE2007952. [AK054939]	16549572	AK054939	2297	57	1754	30.5547	0	0
COMMD5	COMM domain containing 5 (COMMD5), mRNA [NM_014066]	124487370	NM_014066	1475	4377	5617	1.2835	102.6	0
TERF2IP	telomeric repeat binding factor 2, interacting protein (TERF2IP), mRNA [NM_018975]	52627148	NM_018975	2146	4133	9316	2.2538	230	0
CSDC2	cold shock domain containing C2, RNA binding (CSDC2), mRNA [NM_014460]	124487383	NM_014460	2545	661	13564	20.517	0	0
MAPBPIP	togen-activated protein-binding protein-interacting protein (MAPBPIP), mRNA [NM_014017]	223671903	NM_014017	699	4085	3482	-1.1732	1813	4785.5
C17orf74	chromosome 17 open reading frame 74 (C17orf74), mRNA [NM_175734]	154240731	NM_175734	1670	288	13035	45.1892	0	0
CKAP4	cytoskeleton-associated protein 4 (CKAP4), mRNA [NM_006825]	219842270	NM_006825	3036	5930	879	-6.7463	179.8	278.5
MESP1	derm posterior 1 homolog (mouse) (MESP1), mRNA [NM_018670]	219842275	NM_018670	1184	648	12460	19.2233	0	0
MLF2	yeloid leukemia factor 2 (MLF2), mRNA [NM_005439]	219842276	NM_005439	1391	1569	7419	4.7281	403	617.2
BC042649	cDNA clone IMAGE:4826012. [BC042649]	27503569	BC042649	1328	79	1404	17.7139	0	0
BNIP3	BCL2/adenovirus E1B 19kDa interacting protein 3 (BNIP3), nuclear gene encoding mitochondrial protein, mRNA [NM_004052]	7669480	NM_004052	1535	11026	2357	-4.6787	475.5	1343.2
ALOX15B	rachidonate 15-lipoxygenase, type B (ALOX15B), transcript variant d, mRNA [NM_001141]	85067500	NM_001141	2730	46	623	13.4215	0	0
BDNF	brain-derived neurotrophic factor (BDNF), transcript variant 1, mRNA [NM_170735]	219842286	NM_170735	4755	973	505	-1.9251	0	28
CNOT7	CCR4-NOT transcription complex, subunit 7 (CNOT7), transcript variant 2, mRNA [NM_054026]	85067504	NM_054026	1942	1839	1185	-1.5514	691.1	200.4
CNOT7	CCR4-NOT transcription complex, subunit 7 (CNOT7), transcript variant 1, mRNA [NM_013354]	85067506	NM_013354	2646	3805	1190	-3.1986	691.1	200.4
ITPR3	tol 1,4,5-triphosphate receptor, type 3 (ITPR3), mRNA [NM_002224]	153945845	NM_002224	9042	3808	4600	1.208	325.1	371.3
FHL2	four and a half LIM domains 2 (FHL2), transcript variant 2, mRNA [NM_201555]	42403574	NM_201555	1907	14504	1038	-13.969	0	61.2
C6orf27	chromosome 6 open reading frame 27 (C6orf27), mRNA [NM_025258]	153945851	NM_025258	2914	488	6259	12.8279	0	0
FLJ30430	cDNA FLJ30430 fis, clone BRACE2008960. [AK054992]	16549631	AK054992	2299	70	932	13.2356	0	0
MTMR2	yotubularin related protein 2 (MTMR2), transcript variant 2, mRNA [NM_201278]	219842307	NM_201278	4797	796	2415	3.0335	547.2	418.9
ZNF628	zinc finger protein 628 (ZNF628), mRNA [NM_033113]	148276997	NM_033113	3867	939	2067	2.2021	0	0
GSTK1	glutathione S-transferase kappa 1 (GSTK1), mRNA [NM_015917]	219842315	NM_015917	1058	1060	1345	1.2682	896	0
BBS2	Bardet-Biedl syndrome 2 (BBS2), mRNA [NM_031885]	219842318	NM_031885	2814	2493	583	-4.2771	843.7	0
THC2397609	AA411302 zv24g06.r1 Soares_NhHMPu_S1 Homo sapiens cDNA clone IMAGE:754618 5', mRNA sequence [AA411302]	2068843	AA411302	527	3426	799	-4.2888	0	0
C14orf120	RNA; cDNA DKFZp564O092 (from clone DKFZp564O092). [AL050003]	4884257	AL050003	2206	6057	1386	-4.3708	0	0
ADRA1D	drenergic, alpha-1D-, receptor (ADRA1D), mRNA [NM_000678]	148277040	NM_000678	2666	261	2682	10.2634	0	0
AHI1	Abelson helper integration site 1 (AHI1), mRNA [NM_017651]	199558961	NM_017651	5564	556	938	1.686	383.3	0
MCART1	tochondrial carrier triple repeat 1 (MCART1), mRNA [NM_033412]	219842355	NM_033412	1404	229	637	2.7844	174.3	257.8
CR616528	full-length cDNA clone CS0DC014YA20 of Neuroblastoma Cot 25-normalized of Homo sapiens (human). [CR616528]	50497335	CR616528	1355	10426	18406	1.7654	0	0
C1orf160	chromosome 1 open reading frame 160 (C1orf160), mRNA [NM_032125]	148277051	NM_032125	1629	781	2131	2.7302	0	0
LOC646791	full-length cDNA clone CS0DI034YC12 of Placenta Cot 25-normalized of Homo sapiens (human). [CR616535]	50497342	CR616535	1297	2167	6123	2.8259	0	0
EFNA1	hrin-A1 (EFNA1), transcript variant 1, mRNA [NM_004428]	33359681	NM_004428	1590	316	799	2.5274	0	0
P4HB	RNA for OK/SW-CL.24, complete cds. [AB062434]	21104453	AB062434	1067	46143	48235	1.0453	321	623.9
CUTL1	cut-like 1, CCAAT displacement protein (Drosophila) (CUTL1), transcript variant 1, mRNA [NM_181552]	148277063	NM_181552	5578	616	588	-1.0477	174.5	177.3
EFNB2	hrin-B2 (EFNB2), mRNA [NM_004093]	33359689	NM_004093	4335	4789	1731	-2.7668	0	68.8
LOC148203	hypothetical protein LOC148203, mRNA (cDNA clone IMAGE:4838161), complete cds. [BC034499]	21759818	BC034499	2463	616	1012	1.6419	0	0
UBE2E3	ubiquitin-conjugating enzyme E2E 3 (UBC4/5 homolog, yeast) (UBE2E3), transcript variant 1, mRNA [NM_006357]	33359695	NM_006357	1559	2125	2060	-1.0315	562	523.3
TEAD3	TEA domain family member 3 (TEAD3), mRNA [NM_003214]	148277074	NM_003214	3023	687	8496	12.3701	0	215.4
UBE2G2	ubiquitin-conjugating enzyme E2G 2 (UBC7 homolog, yeast) (UBE2G2), transcript variant 2, mRNA [NM_182688]	33359700	NM_182688	3034	890	21560	24.2293	530.1	183.5
PHB	rohibitin (PHB), mRNA [NM_002634]	6031190	NM_002634	1826	3108	5124	1.6486	976.9	1256.4
DIO2	deiodinase, iodothyronine, type II (DIO2), transcript variant 1, mRNA [NM_013989]	148277091	NM_013989	6703	1325	1391	1.0499	0	0
CPNE2	copine II (CPNE2), mRNA [NM_152727]	30181235	NM_152727	2182	942	800	-1.1771	0	0
OCM	comodulin (OCM), mRNA [NM_006188]	148277110	NM_006188	588	39	1073	27.8512	0	0
ENST00000335932	RNA for hypothetical protein (C10ORF5B gene). [AJ535621]	27527034	AJ535621	672	38	1603	41.7423	0	0
C9orf25	chromosome 9 open reading frame 25 (C9orf25), mRNA [NM_147202]	22218620	NM_147202	3641	807	6811	8.4438	0	0
RPS2	OK/KNS-cl.7 mRNA for ribosomal protein S2, complete cds. [AB065089]	21104511	AB065089	1212	501	1385	2.7627	312.6	226.7
BE825944	BE825944 CM2-EN0014-310500-207-g07 EN0014 Homo sapiens cDNA, mRNA sequence [BE825944]	10258322	BE825944	251	751	700	-1.0727	0	0
FBXO41	cDNA FLJ30559 fis, clone BRAWH2004095. [AK055121]	16549780	AK055121	3926	564	1082	1.9171	198.5	0
BC010535	cDNA clone IMAGE:3456494, partial cds. [BC010535]	14714773	BC010535	1471	249	1540	6.1895	0	0
ENST00000377538	RNA similar to hypothetical protein FLJ21463 (cDNA clone MGC:15793 IMAGE:3504595), complete cds. [BC008001]	14124951	BC008001	1407	69	1036	15.045	0	0
PPOX	rotoporphyrinogen oxidase (PPOX), nuclear gene encoding mitochondrial protein, mRNA [NM_000309]	170650607	NM_000309	1716	1686	1646	-1.0241	827.6	0
RETSAT	retinol saturase (all-trans-retinol 13,14-reductase) (RETSAT), mRNA [NM_017750]	203098012	NM_017750	3328	781	640	-1.2204	589.9	0
ENST00000342548	full-length cDNA clone CS0DI009YK09 of Placenta Cot 25-normalized of Homo sapiens (human). [CR616637]	50497444	CR616637	1186	844	524	-1.6126	0	0
TMEM149	transmembrane protein 149 (TMEM149), mRNA [NM_024660]	142378920	NM_024660	1217	199	881	4.4282	0	0
C2orf18	chromosome 2 open reading frame 18 (C2orf18), mRNA [NM_017877]	90669383	NM_017877	3912	1293	1470	1.1366	0	0
LOC147645	, clone IMAGE:4401841, mRNA. [BC016993]	16877489	BC016993	2157	106	733	6.885	0	0
FKBP10	FK506 binding protein 10, 65 kDa (FKBP10), mRNA [NM_021939]	192448442	NM_021939	2888	7624	17148	2.2492	0	425
COMMD6	COMM domain containing 6 (COMMD6), transcript variant 2, mRNA [NM_203495]	115345342	NM_203495	1683	17127	951	-18.0056	1025.6	809
HAB1	.sapiens B1 mRNA for mucin. [X83412]	853955	X83412	798	312	1038	3.3223	0	0
MPST	rcaptopyruvate sulfurtransferase (MPST), transcript variant 1, mRNA [NM_001013440]	61835216	NM_001013440	1626	6358	4615	-1.3776	708.8	0
FRY	furry homolog (Drosophila) (FRY), mRNA [NM_023037]	117606354	NM_023037	10718	170	771	4.53	105.4	0
APH1A	terior pharynx defective 1 homolog A (C. elegans) (APH1A), mRNA [NM_016022]	117606356	NM_016022	2213	175	570	3.2676	631	128.3
SEC23IP	SEC23 interacting protein (SEC23IP), mRNA [NM_007190]	30410711	NM_007190	4243	2847	724	-3.9318	615.2	333.4
ENST00000324663	RNA for HEIL1, complete cds. [AB027121]	13928408	AB027121	537	388	4477	11.5433	0	0
SPPL2B	gnal peptide peptidase-like 2B (SPPL2B), transcript variant 1, mRNA [NM_020172]	20514779	NM_020172	1815	28896	50223	1.7381	0	0
CALD1	caldesmon 1 (CALD1), transcript variant 1, mRNA [NM_033138]	261490655	NM_033138	5241	12623	5380	-2.3461	0	387.1
FUT8	fucosyltransferase 8 (alpha (1,6) fucosyltransferase) (FUT8), transcript variant 2, mRNA [NM_178154]	30410723	NM_178154	3291	3231	898	-3.5969	392.3	447
MADD	MAP-kinase activating death domain (MADD), transcript variant 4, mRNA [NM_003682]	209862993	NM_003682	6031	980	3903	3.9821	177.1	280.1
C14orf93	chromosome 14 open reading frame 93 (C14orf93), mRNA [NM_021944]	195233773	NM_021944	2380	466	869	1.864	0	0
ANKRD6	RNA for KIAA0957 protein, partial cds. [AB023174]	4589557	AB023174	5080	587	745	1.2691	0	0
GM632	KIAA1196 protein (GM632), mRNA [NM_020713]	34013527	NM_020713	5919	2406	4542	1.8879	0	224.9
PIGX	hosphatidylinositol glycan anchor biosynthesis, class X (PIGX), mRNA [NM_017861]	261490705	NM_017861	3052	1757	502	-3.4974	926.9	1656.4
CR616748	full-length cDNA clone CS0DK007YM08 of HeLa cells Cot 25-normalized of Homo sapiens (human). [CR616748]	50497555	CR616748	2053	292	604	2.0701	0	0
MGC18216	hypothetical protein MGC18216, mRNA (cDNA clone MGC:18216 IMAGE:4156235), complete cds. [BC010607]	14714901	BC010607	3270	629	1274	2.0257	0	0
TMEM44	transmembrane protein 44 (TMEM44), transcript variant 1, mRNA [NM_138399]	261490711	NM_138399	2392	825	578	-1.427	0	0
WBSCR23	Williams-Beuren syndrome chromosome region 23 (WBSCR23), mRNA [NM_001039145]	85362714	NM_001039145	2630	230	19977	86.6796	0	0
PVRL2	liovirus receptor-related 2 (herpesvirus entry mediator B) (PVRL2), mRNA [NM_002856]	112789534	NM_002856	2166	532	1071	2.0132	0	200.4
LHX1	LIM homeobox 1 (LHX1), mRNA [NM_005568]	30410784	NM_005568	2283	381	3892	10.204	0	0
UQCR	ubiquinol-cytochrome c reductase, 6.4kDa subunit (UQCR), mRNA [NM_006830]	261490723	NM_006830	1335	45687	66405	1.4535	962.3	1689.8
PSME2	roteasome (prosome, macropain) activator subunit 2 (PA28 beta) (PSME2), mRNA [NM_002818]	30410791	NM_002818	829	31158	20562	-1.5153	857.6	1577.4
PSME3	roteasome (prosome, macropain) activator subunit 3 (PA28 gamma; Ki) (PSME3), transcript variant 1, mRNA [NM_005789]	30410793	NM_005789	3189	1261	1599	1.268	503.1	230.2
PSME3	roteasome (prosome, macropain) activator subunit 3 (PA28 gamma; Ki) (PSME3), transcript variant 2, mRNA [NM_176863]	30410795	NM_176863	3228	616	2077	3.3691	503.1	230.2
PCSK5	roprotein convertase subtilisin/kexin type 5 (PCSK5), mRNA [NM_006200]	207030317	NM_006200	3369	1882	2882	1.5315	0	0
PEX14	roxisomal biogenesis factor 14 (PEX14), mRNA [NM_004565]	112789551	NM_004565	1945	4135	8657	2.0934	201.4	0
C20orf27	chromosome 20 open reading frame 27 (C20orf27), mRNA [NM_001039140]	85362736	NM_001039140	1376	397	604	1.5215	0	0
NRBP1	uclear receptor binding protein 1 (NRBP1), mRNA [NM_013392]	50726964	NM_013392	2212	2624	2617	-1.0027	0	0
OSGEP	O-sialoglycoprotein endopeptidase (OSGEP), mRNA [NM_017807]	50726965	NM_017807	1547	2038	1163	-1.7521	361.2	0
MEA1	le-enhanced antigen 1 (MEA1), mRNA [NM_014623]	50726966	NM_014623	868	5404	7142	1.3216	551.9	680.2
KIAA1509	RNA for KIAA1509 protein, partial cds. [AB040942]	187369528	AB040942	5400	140	1539	11.0019	0	0
IFI16	terferon, gamma-inducible protein 16 (IFI16), mRNA [NM_005531]	112789561	NM_005531	2750	2816	585	-4.8124	343.4	0
GPSN2	glycoprotein, synaptic 2 (GPSN2), mRNA [NM_138501]	50726974	NM_138501	1197	4770	11413	2.3925	698.7	1221.2
TYW1	tRNA-yW synthesizing protein 1 homolog (S. cerevisiae) (TYW1), mRNA [NM_018264]	50726980	NM_018264	3344	1753	1771	1.01	144.8	0
EVL	Enah/Vasp-like (EVL), mRNA [NM_016337]	50726984	NM_016337	1853	4137	4577	1.1065	576.3	551.2
EIF4E2	ukaryotic translation initiation factor 4E member 2 (EIF4E2), mRNA [NM_004846]	50726986	NM_004846	1014	9785	12640	1.2917	325.5	344.5
ELAC1	laC homolog 1 (E. coli) (ELAC1), mRNA [NM_018696]	50726987	NM_018696	2233	1244	611	-2.0347	181.6	161.8
C7orf20	chromosome 7 open reading frame 20 (C7orf20), mRNA [NM_015949]	38570061	NM_015949	2106	1601	1647	1.0289	0	0
CLCF1	cardiotrophin-like cytokine factor 1 (CLCF1), mRNA [NM_013246]	50726992	NM_013246	1860	538	669	1.2449	0	24.4
DKFZP434A0131	DKFZp434A0131 protein (DKFZP434A0131), transcript variant 1, mRNA [NM_018991]	50726993	NM_018991	1826	2030	238975	117.744	303.4	0
TMSL3	thymosin-like 3 (TMSL3), mRNA [NM_183049]	72255572	NM_183049	634	158528	60711	-2.6112	418.2	0
PUS7	udouridylate synthase 7 homolog (S. cerevisiae) (PUS7), mRNA [NM_019042]	50727001	NM_019042	3484	251	1042	4.1461	450.7	273
TMSB10	thymosin, beta 10 (TMSB10), mRNA [NM_021103]	72255578	NM_021103	482	13558	3566	-3.8017	526.4	463.9
CDC40	cell division cycle 40 homolog (S. cerevisiae) (CDC40), mRNA [NM_015891]	38570087	NM_015891	3866	1833	611	-3.0005	313.2	358.1
WDR39	WD repeat domain 39 (WDR39), mRNA [NM_004804]	38570089	NM_004804	4053	1645	1752	1.0646	0	308.8
QRICH1	glutamine-rich 1 (QRICH1), transcript variant 1, mRNA [NM_017730]	38570096	NM_017730	3331	2090	2687	1.2853	194.6	0
BC047952	, clone IMAGE:5785547, mRNA. [BC047952]	28838006	BC047952	977	2242	967	-2.3179	0	0
AK055306	cDNA FLJ30744 fis, clone FEBRA2000378. [AK055306]	16550008	AK055306	2702	51	1073	20.9473	0	0
AI064892	AI064892 HA0699 Human fetal liver cDNA library Homo sapiens cDNA, mRNA sequence [AI064892]	6359164	AI064892	609	768	19557	25.4792	0	0
CA421238	CA421238 UI-H-FG0-bct-h-02-0-UI.s1 NCI_CGAP_EN1_2 Homo sapiens cDNA clone UI-H-FG0-bct-h-02-0-UI 3', mRNA sequence [CA421238]	24783893	CA421238	683	1417	853	-1.6616	0	0
SYNGR3	ynaptogyrin 3 (SYNGR3), mRNA [NM_004209]	22091456	NM_004209	2054	108	1045	9.7052	0	0
FLJ25476	FLJ25476 protein (FLJ25476), mRNA [NM_152493]	38570114	NM_152493	3158	1560	1234	-1.2643	174.8	0
UCK1	uridine-cytidine kinase 1 (UCK1), mRNA [NM_031432]	209863019	NM_031432	2191	1696	959	-1.769	398.1	145.8
Magmas	tochondria-associated protein involved in granulocyte-macrophage colony-stimulating factor signal transduction (Magmas), nuclear gene encoding mitochondrial protein, mRNA [NM_016069]	27363460	NM_016069	527	983	1329	1.3523	0	0
IRX4	roquois homeobox protein 4 (IRX4), mRNA [NM_016358]	193211414	NM_016358	2229	389	4370	11.2228	0	0
AL039916	AL039916 DKFZp434H1712_r1 434 (synonym: htes3) Homo sapiens cDNA clone DKFZp434H1712 5', mRNA sequence [AL039916]	5408902	AL039916	505	30894	68008	2.2014	0	0
CACNA1B	calcium channel, voltage-dependent, L type, alpha 1B subunit (CACNA1B), mRNA [NM_000718]	203098250	NM_000718	9790	106	4501	42.5582	0	0
ADRA2C	drenergic, alpha-2C-, receptor (ADRA2C), mRNA [NM_000683]	71773207	NM_000683	1958	59	698	11.7712	0	0
APOBEC3B	lipoprotein B mRNA editing enzyme, catalytic polypeptide-like 3B (APOBEC3B), mRNA [NM_004900]	22907024	NM_004900	1536	1697	936	-1.8128	0	0
THC2275974	EF1B_HUMAN (P24534) Elongation factor 1-beta (EF-1-beta), complete [THC2275974]	8620182	BE157461	480	1666	1096	-1.5197	0	0
TBKBP1	TBK1 binding protein 1 (TBKBP1), mRNA [NM_014726]	221218972	NM_014726	4150	477	9521	19.9612	0	0
MPP5	brane protein, palmitoylated 5 (MAGUK p55 subfamily member 5) (MPP5), mRNA [NM_022474]	38570141	NM_022474	5375	720	726	1.0084	138.9	57.5
DDEFL1	development and differentiation enhancing factor-like 1 (DDEFL1), mRNA [NM_017707]	221218979	NM_017707	4199	649	1039	1.5999	0	0
ADORA2B	denosine A2b receptor (ADORA2B), mRNA [NM_000676]	22907046	NM_000676	1885	4169	726	-5.746	0	12.5
ARPC1A	ctin related protein 2/3 complex, subunit 1A, 41kDa (ARPC1A), mRNA [NM_006409]	22907051	NM_006409	1619	10554	6919	-1.5254	312.8	645.9
ARPC1B	ctin related protein 2/3 complex, subunit 1B, 41kDa (ARPC1B), mRNA [NM_005720]	22907055	NM_005720	1520	6495	2612	-2.4868	593.4	447.7
RASSF7	Ras association (RalGDS/AF-6) domain family 7 (RASSF7), mRNA [NM_003475]	221218992	NM_003475	1554	1295	1152	-1.1241	0	0
MED9	diator of RNA polymerase II transcription, subunit 9 homolog (S. cerevisiae) (MED9), mRNA [NM_018019]	22907057	NM_018019	2222	1752	1063	-1.6485	0	807
FLJ10847	hypothetical protein FLJ10847 (FLJ10847), mRNA [NM_018242]	22907059	NM_018242	3279	158	732	4.6306	0	0
FBXL14	F-box and leucine-rich repeat protein 14 (FBXL14), mRNA [NM_152441]	221218996	NM_152441	2111	100	1049	10.5232	108.7	96.2
WDR74	WD repeat domain 74 (WDR74), mRNA [NM_018093]	221219003	NM_018093	1385	1527	3377	2.2119	104.5	205.1
EFCBP1	EF-hand calcium binding protein 1 (EFCBP1), mRNA [NM_022351]	221219006	NM_022351	5140	167	602	3.6006	0	0
MDFI	MyoD family inhibitor (MDFI), mRNA [NM_005586]	187828416	NM_005586	1634	658	1218	1.8515	0	0
BM054818	BM054818 ie86e05.x1 Melton Normalized Human Islet 4 N4-HIS 1 Homo sapiens cDNA clone IMAGE:5673705 3', mRNA sequence [BM054818]	16812227	BM054818	161	188	921	4.9106	0	0
FLJ20309	hypothetical protein FLJ20309 (FLJ20309), mRNA [NM_017759]	148539590	NM_017759	14136	82	3198	38.8888	302.1	0
LAMB2	laminin, beta 2 (laminin S) (LAMB2), mRNA [NM_002292]	119703754	NM_002292	5817	5571	18141	3.2563	0	301.5
HSPB9	heat shock protein, alpha-crystallin-related, B9 (HSPB9), mRNA [NM_033194]	254675148	NM_033194	616	228	542	2.3769	0	0
PHLDB1	leckstrin homology-like domain, family B, member 1 (PHLDB1), mRNA [NM_015157]	221219021	NM_015157	5695	731	601	-1.2158	0	97.5
PITPNA	hosphatidylinositol transfer protein, alpha (PITPNA), mRNA [NM_006224]	187828433	NM_006224	3660	2712	5029	1.8545	1130.3	125.7
ENST00000334683	PREDICTED: Homo sapiens similar to 60S ribosomal protein L17 (L23) (LOC642770), mRNA [XM_927165]	88967381	XM_927165	662	21444	11340	-1.891	0	0
SPEG	cDNA FLJ30825 fis, clone FEBRA2001706, highly similar to Human APEG-1 mRNA. [AK055387]	16550102	AK055387	3487	6867	5473	-1.2547	0	0
DIRAS1	DIRAS family, GTP-binding RAS-like 1 (DIRAS1), mRNA [NM_145173]	221219032	NM_145173	3412	1243	6435	5.1753	0	0
UBE2L6	ubiquitin-conjugating enzyme E2L 6 (UBE2L6), transcript variant 2, mRNA [NM_198183]	38157985	NM_198183	1269	791	915	1.1565	912.7	0
SERPINB8	rpin peptidase inhibitor, clade B (ovalbumin), member 8 (SERPINB8), transcript variant 2, mRNA [NM_198833]	38504668	NM_198833	3407	1159	1654	1.4278	0	0
HIP1	huntingtin interacting protein 1 (HIP1), mRNA [NM_005338]	38045918	NM_005338	7239	64	1039	16.2885	545.4	468.9
DKFZp547E087	hypothetical gene LOC283846, mRNA (cDNA clone IMAGE:5815383). [BC051311]	30410976	BC051311	2309	29	1212	42.0325	0	0
RNF122	ring finger protein 122 (RNF122), mRNA [NM_024787]	38045930	NM_024787	1868	361	1506	4.1672	0	0
YEATS2	YEATS domain containing 2 (YEATS2), mRNA [NM_018023]	254675179	NM_018023	6524	3133	1649	-1.9	190.5	146.1
RNF141	ring finger protein 141 (RNF141), mRNA [NM_016422]	38045936	NM_016422	4084	1287	680	-1.8919	440.9	340.2
UGT2B10	UDP glucuronosyltransferase 2 family, polypeptide B10 (UGT2B10), mRNA [NM_001075]	221219057	NM_001075	2756	200	6942	34.6877	0	0
KLF16	Kruppel-like factor 16 (KLF16), mRNA [NM_031918]	221219061	NM_031918	2904	19671	27761	1.4113	0	76.8
ALKBH5	lkB, alkylation repair homolog 5 (E. coli) (ALKBH5), mRNA [NM_017758]	148539641	NM_017758	3449	1759	6603	3.7529	275.1	102.6
IL10RA	terleukin 10 receptor, alpha (IL10RA), mRNA [NM_001558]	222136574	NM_001558	3672	148	2705	18.3154	0	0
MECR	tochondrial trans-2-enoyl-CoA reductase (MECR), transcript variant 1, mRNA [NM_016011]	67078403	NM_016011	2307	812	1034	1.2739	700.6	0
INPPL1	tol polyphosphate phosphatase-like 1 (INPPL1), mRNA [NM_001567]	222136582	NM_001567	4726	2315	1515	-1.528	0	215.9
TIMELESS	timeless homolog (Drosophila) (TIMELESS), mRNA [NM_003920]	222136584	NM_003920	5154	4476	862	-5.1926	516.9	149.1
TXNL2	thioredoxin-like 2 (TXNL2), mRNA [NM_006541]	142379276	NM_006541	1274	4570	2819	-1.6209	0	1255.9
TM6SF1	transmembrane 6 superfamily member 1 (TM6SF1), mRNA [NM_023003]	222136595	NM_023003	1909	62	539	8.6312	2299.8	0
NCOR1	uclear receptor co-repressor 1 (NCOR1), mRNA [NM_006311]	22538460	NM_006311	7940	1317	1161	-1.1348	605.1	189.5
GRIN2D	glutamate receptor, ionotropic, N-methyl D-aspartate 2D (GRIN2D), mRNA [NM_000836]	153946390	NM_000836	5109	25158	27437	1.0906	0	0
TNC	tenascin C (hexabrachion) (TNC), mRNA [NM_002160]	153946394	NM_002160	7616	14972	23710	1.5836	0	162.6
ATP1A4	ATPase, Na+/K+ transporting, alpha 4 polypeptide (ATP1A4), transcript variant 1, mRNA [NM_144699]	153946396	NM_144699	3912	1501	3466	2.3085	0	0
HCCA2	CCA2 protein (HCCA2), mRNA [NM_053005]	288557343	NM_053005	1516	964	715	-1.3491	111.6	0
PAM	tidylglycine alpha-amidating monooxygenase (PAM), transcript variant 1, mRNA [NM_000919]	293336213	NM_000919	5359	3266	3848	1.1784	422.7	0
MAGED1	NRAGE mRNA, complete cds. [AF217963]	9963809	AF217963	2711	31846	22678	-1.4043	707.6	262.1
LOC222699	transducer of ERBB2, 2 pseudogene (LOC222699) on chromosome 6 [NR_002936]	214010146	NR_002936	3592	114	968	8.4928	0	0
C1orf166	chromosome 1 open reading frame 166 (C1orf166), mRNA [NM_024544]	171542820	NM_024544	2474	2268	4323	1.9062	0	0
BF378046	BF378046 RC1-TN0151-270900-013-b06 TN0151 Homo sapiens cDNA, mRNA sequence [BF378046]	11340071	BF378046	472	276	1670	6.041	0	0
MX1	yxovirus (influenza virus) resistance 1, interferon-inducible protein p78 (mouse) (MX1), mRNA [NM_002462]	222136616	NM_002462	2983	421	531	1.2613	0	0
C1orf37	chromosome 1 open reading frame 37 (C1orf37), mRNA [NM_138391]	115529436	NM_138391	2220	2854	4395	1.5399	0	0
C21orf87	chromosome 21 open reading frame 87 (C21orf87), mRNA [NM_001040140]	92373383	NM_001040140	1000	68	965	14.2944	0	0
TSPAN33	tetraspanin 33 (TSPAN33), mRNA [NM_178562]	288557356	NM_178562	2900	113	2192	19.4367	408.8	0
CIZ1	CDKN1A interacting zinc finger protein 1 (CIZ1), mRNA [NM_012127]	42544178	NM_012127	3032	1091	3031	2.7784	0	477.9
CR617033	full-length cDNA clone CS0DI009YL06 of Placenta Cot 25-normalized of Homo sapiens (human). [CR617033]	50497840	CR617033	1343	41	1581	38.5615	0	0
BE835321	BE835321 RC5-FN0022-300600-022-G12 FN0022 Homo sapiens cDNA, mRNA sequence [BE835321]	10267699	BE835321	482	3500	5287	1.5107	0	0
COPS4	COP9 constitutive photomorphogenic homolog subunit 4 (Arabidopsis) (COPS4), mRNA [NM_016129]	38373689	NM_016129	1765	5549	756	-7.3358	423.8	617.4
H3F3B	3 histone, family 3B (H3.3B) (H3F3B), mRNA [NM_005324]	38373691	NM_005324	2753	49512	54911	1.109	124.7	138.3
XRCC3	X-ray repair complementing defective repair in Chinese hamster cells 3 (XRCC3), mRNA [NM_005432]	153946428	NM_005432	2620	71	620	8.7293	0	0
PLXDC1	lexin domain containing 1 (PLXDC1), mRNA [NM_020405]	222136637	NM_020405	6271	1396	1142	-1.2221	0	0
MTHFD1	thylenetetrahydrofolate dehydrogenase (NADP+ dependent) 1, methenyltetrahydrofolate cyclohydrolase, formyltetrahydrofolate synthetase (MTHFD1), mRNA [NM_005956]	222136638	NM_005956	3466	7884	8070	1.0237	662.9	803.3
APLP2	yloid beta (A4) precursor-like protein 2 (APLP2), mRNA [NM_001642]	214010177	NM_001642	3827	2090	2474	1.1838	734.3	842.9
FN3KRP	fructosamine-3-kinase-related protein (FN3KRP), mRNA [NM_024619]	222136645	NM_024619	1844	3473	6752	1.9442	386	0
RBED1	RNA binding motif and ELMO/CED-12 domain 1 (RBED1), mRNA [NM_032213]	203098442	NM_032213	2789	1259	3172	2.5199	0	0
TBC1D10A	TBC1 domain family, member 10A (TBC1D10A), mRNA [NM_031937]	13994321	NM_031937	1973	980	1793	1.8304	0	0
C1orf165	chromosome 1 open reading frame 165 (C1orf165), mRNA [NM_024603]	187828563	NM_024603	1342	487	813	1.6716	0	0
ENST00000319426	PREDICTED: Homo sapiens hypothetical protein LOC643660 (LOC643660), mRNA [XM_926964]	89031054	XM_926964	949	3573	21202	5.9341	0	0
IFP38	IFP38 (IFP38), mRNA [NM_031943]	13994332	NM_031943	1239	1733	2957	1.706	0	0
ARCN1	rchain 1 (ARCN1), mRNA [NM_001655]	214010210	NM_001655	4032	1660	8814	5.3094	316.1	272.9
PRICKLE1	rickle-like 1 (Drosophila) (PRICKLE1), mRNA [NM_153026]	222136677	NM_153026	4321	988	796	-1.2419	0	38.3
HSAJ2425	RNA for p65 protein. [AJ002425]	4753767	AJ002425	2095	1978	5468	2.7648	0	0
CD626016	CD626016 56060257J1 FLP Homo sapiens cDNA, mRNA sequence [CD626016]	40274282	CD626016	785	139	617	4.4459	0	0
SDCCAG3	rologically defined colon cancer antigen 3 (SDCCAG3), transcript variant 2, mRNA [NM_006643]	89353277	NM_006643	2321	3066	3234	1.0548	151.1	180.5
COX4NB	COX4 neighbor (COX4NB), mRNA [NM_006067]	214010227	NM_006067	1964	8588	3127	-2.7467	212	453.1
HNRPCL1	heterogeneous nuclear ribonucleoprotein C-like 1 (HNRPCL1), mRNA [NM_001013631]	61966710	NM_001013631	1108	2379	6571	2.7625	0	0
TCF25	transcription factor 25 (basic helix-loop-helix) (TCF25), mRNA [NM_014972]	214010231	NM_014972	2286	1875	2992	1.5955	373.8	67.8
MGRN1	hogunin, ring finger 1 (MGRN1), mRNA [NM_015246]	214010232	NM_015246	3933	5115	7545	1.475	324.5	365.3
MRPL38	tochondrial ribosomal protein L38 (MRPL38), nuclear gene encoding mitochondrial protein, mRNA [NM_032478]	222080063	NM_032478	1614	3854	6674	1.7318	634.4	391.3
E2F4	E2F transcription factor 4, p107/p130-binding (E2F4), mRNA [NM_001950]	44829053	NM_001950	2100	1595	1576	-1.012	0	0
RNF146	ring finger protein 146 (RNF146), mRNA [NM_030963]	33636757	NM_030963	2158	2054	971	-2.1144	213.1	106.4
DHRS1	dehydrogenase/reductase (SDR family) member 1 (DHRS1), mRNA [NM_138452]	214010249	NM_138452	1488	941	3413	3.6288	723.3	0
PSMB3	roteasome (prosome, macropain) subunit, beta type, 3 (PSMB3), mRNA [NM_002795]	22538464	NM_002795	784	7186	5166	-1.3909	670.8	1098.4
NMT1	N-myristoyltransferase 1 (NMT1), mRNA [NM_021079]	39725674	NM_021079	4903	9799	9210	-1.0639	155.9	327.1
LOC389607	hypothetical gene supported by AK128318 (LOC389607), mRNA [NM_001013651]	61966756	NM_001013651	3259	1858	7467	4.0199	0	0
SALL4	l-like 4 (Drosophila) (SALL4), mRNA [NM_020436]	187173293	NM_020436	3487	140	876	6.2469	0	0
ERN1	cDNA FLJ30999 fis, clone HLUNG1000110, weakly similar to PISTIL-SPECIFIC EXTENSIN-LIKE PROTEIN PRECURSOR. [AK055561]	16550319	AK055561	2067	66	753	11.4053	59.7	103.9
ACTN3	ctinin, alpha 3 (ACTN3), mRNA [NM_001104]	4557240	NM_001104	2858	1032	673	-1.5333	0	0
NIT2	trilase family, member 2 (NIT2), mRNA [NM_020202]	194578874	NM_020202	1271	7057	2331	-3.0279	1699.1	0
LOC391356	lar to CG14903-PA (LOC391356), mRNA [NM_001013663]	61966780	NM_001013663	602	2084	2916	1.3991	354	0
LOC399744	hypothetical LOC399744 (LOC399744), mRNA [NM_001013665]	61966784	NM_001013665	3711	522	3458	6.6207	0	0
ENST00000330777	full length insert cDNA YO73E04. [AF075060]	3377601	AF075060	604	2443	2629	1.0763	0	0
CALU	calumenin (CALU), mRNA [NM_001219]	194578883	NM_001219	3428	5643	7678	1.3606	377.9	268.3
PTPRT	rotein tyrosine phosphatase, receptor type, T (PTPRT), transcript variant 1, mRNA [NM_133170]	148539857	NM_133170	12701	91	1096	12.0737	0	0
M6PR	-6-phosphate receptor (cation dependent) (M6PR), mRNA [NM_002355]	10947032	NM_002355	2454	1314	1142	-1.1501	522.2	200.1
MXD4	MAX dimerization protein 4 (MXD4), mRNA [NM_006454]	10947033	NM_006454	3773	732	1512	2.067	0	414.1
SLC35A1	lute carrier family 35 (CMP-sialic acid transporter), member A1 (SLC35A1), mRNA [NM_006416]	194578912	NM_006416	1918	1619	658	-2.4611	381.8	748.3
ATP6AP1	ATPase, H+ transporting, lysosomal accessory protein 1 (ATP6AP1), mRNA [NM_001183]	89353296	NM_001183	2109	1903	5459	2.8691	447.9	683
PAX5	uman B cell specific activator protein BSAP (PAX5) mRNA, partial cds. [U62539]	1575395	U62539	194	86	1017	11.7895	172.6	0
LOC401357	hypothetical LOC401357 (LOC401357), mRNA [NM_001013685]	61966820	NM_001013685	3354	438	9690	22.1456	0	0
ERCC2	xcision repair cross-complementing rodent repair deficiency, complementation group 2 (xeroderma pigmentosum D) (ERCC2), mRNA [NM_000400]	195947405	NM_000400	2568	291	4857	16.6869	0	0
REXO2	REX2, RNA exonuclease 2 homolog (S. cerevisiae) (REXO2), mRNA [NM_015523]	224496105	NM_015523	1171	5752	1252	-4.5934	846.6	770.9
PRAMEF3	PRAME family member 3 (PRAMEF3), mRNA [NM_001013692]	61966834	NM_001013692	2104	23	1528	65.9811	0	0
DTYMK	deoxythymidylate kinase (thymidylate kinase) (DTYMK), mRNA [NM_012145]	284055294	NM_012145	1227	13865	17879	1.2894	591	1069.7
H2AFX	2A histone family, member X (H2AFX), mRNA [NM_002105]	52630339	NM_002105	1651	20765	20502	-1.0128	128.7	288.9
RCOR2	REST corepressor 2 (RCOR2), mRNA [NM_173587]	269847039	NM_173587	2621	93970	226893	2.4145	0	0
AK055641	cDNA FLJ31079 fis, clone HSYRA2001595. [AK055641]	16550421	AK055641	2188	1364	1027	-1.3284	0	0
LOC440905	hypothetical protein LOC440905 (LOC440905), mRNA [NM_001013711]	61966876	NM_001013711	3680	281	4534	16.1353	0	0
BU633383	BU633383 UI-H-FL1-bgu-h-03-0-UI.s1 NCI_CGAP_FL1 Homo sapiens cDNA clone UI-H-FL1-bgu-h-03-0-UI 3', mRNA sequence [BU633383]	23300638	BU633383	411	1040	3656	3.5152	0	0
LOC441120	lar to LOC285679 protein (LOC441120), mRNA [NM_001013718]	61966882	NM_001013718	1692	88	1909	21.601	0	0
TSPAN5	cDNA FLJ31097 fis, clone IMR321000210. [AK055659]	16550440	AK055659	1858	5718	1371	-4.1718	0	264.4
LOC441136	hypothetical gene supported by AK092633 (LOC441136), mRNA [NM_001013719]	61966892	NM_001013719	2332	77593	19242	-4.0324	0	0
LOC126208	hypothetical protein LOC126208 (LOC126208), mRNA [NM_001002836]	152963636	NM_001002836	1945	1312	1681	1.2818	0	0
LHPP	hospholysine phosphohistidine inorganic pyrophosphate phosphatase (LHPP), mRNA [NM_022126]	269847097	NM_022126	1703	3210	1259	-2.5497	0	0
PITX1	red-like homeodomain transcription factor 1 (PITX1), mRNA [NM_002653]	152963643	NM_002653	2383	807	1097	1.3595	89.4	0
FAM47C	family with sequence similarity 47, member C (FAM47C), mRNA [NM_001013736]	61966918	NM_001013736	3270	231	5231	22.6226	0	0
TCEAL4	transcription elongation factor A (SII)-like 4 (TCEAL4), transcript variant 1, mRNA [NM_024863]	65505872	NM_024863	1353	13079	10917	-1.1981	0	0
GJB4	gap junction protein, beta 4 (connexin 30.3) (GJB4), mRNA [NM_153212]	281182648	NM_153212	2840	30	544	18.2548	0	0
SAMD10	terile alpha motif domain containing 10 (SAMD10), mRNA [NM_080621]	149588566	NM_080621	2196	200	925	4.6306	0	0
NGEF	uronal guanine nucleotide exchange factor (NGEF), mRNA [NM_019850]	166197687	NM_019850	3184	2313	2004	-1.154	0	0
CXCL14	chemokine (C-X-C motif) ligand 14 (CXCL14), mRNA [NM_004887]	208022628	NM_004887	1989	1671	714	-2.3415	0	0
IFI6	terferon, alpha-inducible protein 6 (IFI6), transcript variant 3, mRNA [NM_022873]	94538330	NM_022873	860	861	2738	3.1784	0	0
LYNX1	Ly6/neurotoxin 1 (LYNX1), transcript variant 3, mRNA [NM_177457]	94538331	NM_177457	4967	78	593	7.631	0	0
BX091993	BX091993 Soares fetal liver spleen 1NFLS Homo sapiens cDNA clone IMAGp998O11115 ; IMAGE:122338, mRNA sequence [BX091993]	27822689	BX091993	694	182	730	4.0128	0	0
SYVN1	ynovial apoptosis inhibitor 1, synoviolin (SYVN1), transcript variant 2, mRNA [NM_172230]	51317346	NM_172230	3074	1502	1221	-1.2299	162.7	80.8
RBMS3	RNA binding motif, single stranded interacting protein (RBMS3), transcript variant 2, mRNA [NM_014483]	51317350	NM_014483	1600	78	820	10.4981	0	309.6
PUS3	udouridylate synthase 3 (PUS3), mRNA [NM_031307]	199559784	NM_031307	1862	1506	2265	1.5045	27.3	157.6
RBMS3	RNA binding motif, single stranded interacting protein (RBMS3), transcript variant 1, mRNA [NM_001003793]	51317354	NM_001003793	2817	807	1342	1.6631	0	309.6
C5orf5	chromosome 5 open reading frame 5 (C5orf5), mRNA [NM_016603]	156142187	NM_016603	5558	491	618	1.2584	0	0
PFN2	rofilin 2 (PFN2), transcript variant 1, mRNA [NM_053024]	94538348	NM_053024	2117	5588	8811	1.5768	1145.8	528.9
CR617352	full-length cDNA clone CS0DD007YO17 of Neuroblastoma Cot 50-normalized of Homo sapiens (human). [CR617352]	50498159	CR617352	1753	149	860	5.7904	0	0
PIGT	hosphatidylinositol glycan anchor biosynthesis, class T (PIGT), mRNA [NM_015937]	94538352	NM_015937	2228	21965	10071	-2.1811	277.9	0
PMPCB	tidase (mitochondrial processing) beta (PMPCB), nuclear gene encoding mitochondrial protein, mRNA [NM_004279]	94538353	NM_004279	3939	9113	1250	-7.2894	315.4	694.6
ADORA2A	denosine A2a receptor (ADORA2A), mRNA [NM_000675]	156142194	NM_000675	2590	137	645	4.7035	58	0
PON3	raoxonase 3 (PON3), mRNA [NM_000940]	94538355	NM_000940	1201	65	2706	41.7593	0	0
EHMT2	uchromatic histone-lysine N-methyltransferase 2 (EHMT2), transcript variant NG36/G9a, mRNA [NM_006709]	156142196	NM_006709	3982	623	946	1.5168	243.2	613.2
GOLGA	golgin-like protein (GOLGA), mRNA [NM_018652]	94538358	NM_018652	3178	65	655	10.0173	394.6	0
AA420998	AA420998 zu08f10.s1 Soares_testis_NHT Homo sapiens cDNA clone IMAGE:731275 3' similar to contains element MER22 MER22 repetitive element ;, mRNA sequence [AA420998]	2099831	AA420998	377	127	3132	24.7437	0	0
NDUFA6	NADH dehydrogenase (ubiquinone) 1 alpha subcomplex, 6, 14kDa (NDUFA6), nuclear gene encoding mitochondrial protein, mRNA [NM_002490]	51317369	NM_002490	1202	10501	8465	-1.2406	457.2	2058.4
UBE2C	ubiquitin-conjugating enzyme E2C (UBE2C), transcript variant 6, mRNA [NM_181803]	32967290	NM_181803	520	11406	1830	-6.2317	198.2	580.9
SPSB4	lA/ryanodine receptor domain and SOCS box containing 4 (SPSB4), mRNA [NM_080862]	18254459	NM_080862	2455	1350	37219	27.5649	0	0
IL17RA	terleukin 17 receptor A (IL17RA), mRNA [NM_014339]	94538364	NM_014339	3429	1063	1590	1.4952	0	0
C1QTNF6	C1q and tumor necrosis factor related protein 6 (C1QTNF6), transcript variant 1, mRNA [NM_031910]	32967293	NM_031910	2954	595	878	1.4759	0	0
NHP2L1	NHP2 non-histone chromosome protein 2-like 1 (S. cerevisiae) (NHP2L1), transcript variant 1, mRNA [NM_005008]	51317374	NM_005008	1601	5731	6789	1.1847	432.8	289.9
VARS	valyl-tRNA synthetase (VARS), mRNA [NM_006295]	94538367	NM_006295	4308	1202	1602	1.3328	366.9	0
WBSCR16	Williams-Beuren syndrome chromosome region 16 (WBSCR16), mRNA [NM_030798]	94538368	NM_030798	2386	975	1232	1.2636	785.5	174.1
BX092067	BX092067 Soares infant brain 1NIB Homo sapiens cDNA clone IMAGp998C01145 ; IMAGE:28678, mRNA sequence [BX092067]	27822721	BX092067	473	58	2280	39.5336	0	0
EPHB2	EPH receptor B2 (EPHB2), transcript variant 2, mRNA [NM_004442]	111118979	NM_004442	4869	856	776	-1.1028	0	312.8
FDXR	ferredoxin reductase (FDXR), nuclear gene encoding mitochondrial protein, transcript variant 1, mRNA [NM_024417]	111118980	NM_024417	1918	2329	2282	-1.0205	370.1	447.4
LOC130355	hypothetical protein LOC130355 (LOC130355), mRNA [NM_001017927]	148540037	NM_001017927	950	974	661	-1.4734	598.7	0
COQ6	coenzyme Q6 homolog, monooxygenase (S. cerevisiae) (COQ6), transcript variant 1, mRNA [NM_182476]	32967304	NM_182476	1609	976	589	-1.6565	251.8	460.4
DGCR2	DiGeorge syndrome critical region gene 2 (DGCR2), mRNA [NM_005137]	123701897	NM_005137	4504	8353	2138	-3.9071	203	291.4
SLC12A7	lute carrier family 12 (potassium/chloride transporters), member 7 (SLC12A7), mRNA [NM_006598]	123701899	NM_006598	5316	8091	7783	-1.0395	0	0
DNAJB11	DnaJ (Hsp40) homolog, subfamily B, member 11 (DNAJB11), mRNA [NM_016306]	51317390	NM_016306	1723	8381	7475	-1.1212	439.1	501.4
BAI1	brain-specific angiogenesis inhibitor 1 (BAI1), mRNA [NM_001702]	111118993	NM_001702	5535	104	2099	20.1719	0	0
MTF1	tal-regulatory transcription factor 1 (MTF1), mRNA [NM_005955]	112790162	NM_005955	7986	1746	1270	-1.3752	0	110.6
RPL35	ribosomal protein L35 (RPL35), mRNA [NM_007209]	78190471	NM_007209	475	93730	64980	-1.4424	412.3	606.9
CRYZL1	crystallin, zeta (quinone reductase)-like 1 (CRYZL1), mRNA [NM_145858]	90669510	NM_145858	1726	635	613	-1.0367	611.4	1173.1
MRPL10	tochondrial ribosomal protein L10 (MRPL10), nuclear gene encoding mitochondrial protein, transcript variant 2, mRNA [NM_148887]	22547124	NM_148887	1848	3306	6347	1.9198	190.7	519.2
C1orf86	chromosome 1 open reading frame 86 (C1orf86), mRNA [NM_182533]	123701941	NM_182533	745	1000	2265	2.2653	0	0
MRPL27	tochondrial ribosomal protein L27 (MRPL27), nuclear gene encoding mitochondrial protein, transcript variant 1, mRNA [NM_016504]	22547127	NM_016504	728	5496	8995	1.6365	200.2	529
EPM2AIP1	EPM2A (laforin) interacting protein 1 (EPM2AIP1), mRNA [NM_014805]	197116362	NM_014805	7439	1735	1465	-1.1846	163.6	127
MRPL4	tochondrial ribosomal protein L4 (MRPL4), nuclear gene encoding mitochondrial protein, transcript variant 1, mRNA [NM_015956]	22547135	NM_015956	1511	1396	1543	1.1047	408.1	473.8
MGC15523	hypothetical protein MGC15523 (MGC15523), transcript variant 1, mRNA [NM_001037984]	83921601	NM_001037984	4303	7512	6541	-1.1484	0	0
TCEA2	transcription elongation factor A (SII), 2 (TCEA2), transcript variant 1, mRNA [NM_003195]	38505154	NM_003195	1749	1916	1721	-1.1129	0	0
MGC15523	hypothetical protein MGC15523 (MGC15523), transcript variant 2, mRNA [NM_138570]	83921603	NM_138570	3078	242	633	2.6144	0	0
MKRN1	znf-xp protein mRNA, complete cds. [AF117233]	6563239	AF117233	1610	1335	1208	-1.1058	173.3	357.5
FBXO32	F-box protein 32 (FBXO32), transcript variant 1, mRNA [NM_058229]	22547142	NM_058229	1530	4459	2885	-1.5453	0	0
FRAG1	FGF receptor activating protein 1 (FRAG1), mRNA [NM_014489]	224465188	NM_014489	2056	555	1090	1.9639	631.6	0
FAM100A	family with sequence similarity 100, member A (FAM100A), mRNA [NM_145253]	149588684	NM_145253	1430	486	1141	2.3487	0	0
CYB5B	cytochrome b5 type B (outer mitochondrial membrane) (CYB5B), mRNA [NM_030579]	83921613	NM_030579	4286	1900	562	-3.3785	990	297.2
FLII	flightless I homolog (Drosophila) (FLII), mRNA [NM_002018]	22547155	NM_002018	4176	5545	3322	-1.6692	542.2	0
TTC19	tetratricopeptide repeat domain 19 (TTC19), mRNA [NM_017775]	22547158	NM_017775	2784	3591	2680	-1.3401	389.9	294.3
FZD4	frizzled homolog 4 (Drosophila) (FZD4), mRNA [NM_012193]	22547160	NM_012193	7391	3076	839	-3.6639	0	0
CYB5R3	cytochrome b5 reductase 3 (CYB5R3), transcript variant S, mRNA [NM_007326]	284448548	NM_007326	2922	310	647	2.0848	400.7	354.6
OSBPL9	xysterol binding protein-like 9 (OSBPL9), transcript variant 7, mRNA [NM_148909]	22547175	NM_148909	2949	3846	879	-4.3768	523.3	343.8
PTGDS	rostaglandin D2 synthase 21kDa (brain) (PTGDS), mRNA [NM_000954]	38505192	NM_000954	837	4378	12845	2.934	0	0
C22orf9	chromosome 22 open reading frame 9 (C22orf9), transcript variant 1, mRNA [NM_015264]	57863292	NM_015264	6287	981	1647	1.6796	0	0
TRPV2	transient receptor potential cation channel, subfamily V, member 2 (TRPV2), mRNA [NM_016113]	22547178	NM_016113	2797	3177	2251	-1.4109	0	0
MGC39900	hypothetical protein MGC39900 (MGC39900), mRNA [NM_194324]	167555118	NM_194324	683	168	4849	28.944	257.7	0
KMO	kynurenine 3-monooxygenase (kynurenine 3-hydroxylase) (KMO), mRNA [NM_003679]	187960044	NM_003679	5015	96	2198	22.8817	288.5	0
NDUFA5	NADH dehydrogenase (ubiquinone) 1 alpha subcomplex, 5, 13kDa (NDUFA5), nuclear gene encoding mitochondrial protein, mRNA [NM_005000]	13699821	NM_005000	1550	7478	834	-8.9614	848.1	1044
CCDC44	coiled-coil domain containing 44 (CCDC44), mRNA [NM_016360]	289802993	NM_016360	1479	1148	1372	1.1954	102.4	0
HYAL2	hyaluronoglucosaminidase 2 (HYAL2), transcript variant 1, mRNA [NM_003773]	289802998	NM_003773	2005	3719	5310	1.4277	108.2	0
ERCC3	xcision repair cross-complementing rodent repair deficiency, complementation group 3 (xeroderma pigmentosum group B complementing) (ERCC3), mRNA [NM_000122]	4557562	NM_000122	2751	1388	548	-2.5327	180.5	243.8
CBX1	chromobox homolog 1 (HP1 beta homolog Drosophila ) (CBX1), mRNA [NM_006807]	187960060	NM_006807	2443	1878	940	-1.9975	695.4	659.5
TARBP2	Tar (HIV-1) RNA binding protein 2 (TARBP2), transcript variant 3, mRNA [NM_004178]	85068544	NM_004178	1448	800	1770	2.2128	148.7	247.3
MAD2L2	MAD2 mitotic arrest deficient-like 2 (yeast) (MAD2L2), mRNA [NM_006341]	187960072	NM_006341	1163	2365	1496	-1.5809	572.2	0
LOC391403	cDNA FLJ31276 fis, clone KIDNE2006376, weakly similar to GAMMA-GLUTAMYLTRANSPEPTIDASE 1 PRECURSOR (EC 2.3.2.2). [AK055838]	16550667	AK055838	2484	107	1884	17.5562	0	0
FABP5	fatty acid binding protein 5 (psoriasis-associated) (FABP5), mRNA [NM_001444]	4557580	NM_001444	662	3375	3423	1.0142	379.1	669
LOC155006	cDNA FLJ31279 fis, clone KIDNE2006652. [AK055841]	16550670	AK055841	2594	45	1708	37.7359	0	0
FAH	fumarylacetoacetate hydrolase (fumarylacetoacetase) (FAH), mRNA [NM_000137]	4557586	NM_000137	1447	1155	2878	2.4928	1301.6	0
KRTAP5-9	keratin associated protein 5-9 (KRTAP5-9), mRNA [NM_005553]	123702037	NM_005553	1188	833	5417	6.5063	0	0
IGFBP4	ulin-like growth factor binding protein 4 (IGFBP4), mRNA [NM_001552]	62243289	NM_001552	2246	2173	1477	-1.4712	0	0
SMG5	Smg-5 homolog, nonsense mediated mRNA decay factor (C. elegans) (SMG5), mRNA [NM_015327]	187960089	NM_015327	4577	1527	1423	-1.0729	124.5	114.2
FOXF2	forkhead box F2 (FOXF2), mRNA [NM_001452]	4557594	NM_001452	2187	3020	1810	-1.6685	0	72.4
WDR71	WD repeat domain 71 (WDR71), mRNA [NM_025155]	13376750	NM_025155	1585	1514	1067	-1.4189	0	0
UBE3C	ubiquitin protein ligase E3C (UBE3C), mRNA [NM_014671]	187960099	NM_014671	5195	1688	2610	1.546	204.5	316.4
ENST00000277858	PREDICTED: Homo sapiens similar to 60S ribosomal protein L7a (Surfeit locus protein 3) (LOC647949), mRNA [XM_937003]	89033510	XM_937003	850	17570	16919	-1.0384	0	0
IL32	terleukin 32 (IL32), transcript variant 1, mRNA [NM_001012631]	61639465	NM_001012631	1157	155	755	4.857	0	0
BUD31	BUD31 homolog (yeast) (BUD31), mRNA [NM_003910]	187960106	NM_003910	1060	5278	1518	-3.4759	291.5	330.1
CNFN	cornifelin (CNFN), mRNA [NM_032488]	187960107	NM_032488	543	1361	9500	6.98	0	0
RBM28	RNA binding motif protein 28 (RBM28), mRNA [NM_018077]	187960108	NM_018077	2823	2245	3183	1.4182	401.2	454.3
CD59	CD59 molecule, complement regulatory protein (CD59), transcript variant 1, mRNA [NM_203330]	187829037	NM_203330	7796	14922	24762	1.6594	174.2	0
DYNC1LI2	dynein, cytoplasmic 1, light intermediate chain 2 (DYNC1LI2), mRNA [NM_006141]	38505264	NM_006141	4352	4616	4153	-1.1116	266.4	228.5
DNTTIP1	deoxynucleotidyltransferase, terminal, interacting protein 1 (DNTTIP1), mRNA [NM_052951]	38505265	NM_052951	1317	6092	5650	-1.0782	348.5	251.6
CHD4	chromodomain helicase DNA binding protein 4 (CHD4), mRNA [NM_001273]	51599155	NM_001273	6511	2755	1861	-1.4803	447.6	142.9
CAMKK2	calcium/calmodulin-dependent protein kinase kinase 2, beta (CAMKK2), transcript variant 6, mRNA [NM_172215]	259490270	NM_172215	2852	688	721	1.0485	220.2	233.5
RARRES3	retinoic acid receptor responder (tazarotene induced) 3 (RARRES3), mRNA [NM_004585]	149588790	NM_004585	779	924	7147	7.7337	0	0
NT5DC2	5'-nucleotidase domain containing 2 (NT5DC2), mRNA [NM_022908]	197116384	NM_022908	2105	5583	1991	-2.8041	782.7	1693.5
CTF8	chromosome transmission fidelity factor 8 homolog (S. cerevisiae) (CTF8), transcript variant 1, mRNA [NM_001039690]	283806530	NM_001039690	2934	1119	1384	1.2368	177.6	0
AA451906	AA451906 zx16h04.s1 Soares_total_fetus_Nb2HF8_9w Homo sapiens cDNA clone IMAGE:786679 3', mRNA sequence [AA451906]	2165575	AA451906	405	355	4216	11.8894	0	0
FNTA	farnesyltransferase, CAAX box, alpha (FNTA), transcript variant 1, mRNA [NM_002027]	66882377	NM_002027	1710	2256	1232	-1.8313	270.2	421.6
PRPF40B	PRP40 pre-mRNA processing factor 40 homolog B (S. cerevisiae) (PRPF40B), transcript variant 2, mRNA [NM_012272]	29789007	NM_012272	3698	542	593	1.0929	0	0
ICT1	ture colon carcinoma transcript 1 (ICT1), mRNA [NM_001545]	4557656	NM_001545	888	8487	8376	-1.0132	273.5	683
CUL5	602299712F1 NIH_MGC_87 Homo sapiens cDNA clone IMAGE:4394138 5', mRNA sequence [BG031574]	12421988	BG031574	606	1243	750	-1.6572	270.4	169.9
AK055915	cDNA FLJ31353 fis, clone MESAN2000264. [AK055915]	16550762	AK055915	2192	2845	1140	-2.4963	0	0
AK055921	cDNA FLJ31359 fis, clone MESAN2000501, weakly similar to Homo sapiens DNA cytosine methyltransferase 3 alpha (DNMT3A) mRNA. [AK055921]	16550768	AK055921	2608	444	700	1.5766	0	0
THC2314403	Q7Z2R6 (Q7Z2R6) MSTP132, partial (34%) [THC2314403]	3869560	AI261357	368	105	830	7.9191	0	0
DKFZP686A01247	hypothetical protein (DKFZP686A01247), mRNA [NM_014988]	163310740	NM_014988	6182	4522	1217	-3.7149	0	0
RPL29P2	ribosomal protein L29 pseudogene 2 (RPL29P2) on chromosome 17 [NR_002778]	84872059	NR_002778	657	3797	1392	-2.7277	0	0
ELA1	lastase 1, pancreatic (ELA1), mRNA [NM_001971]	236456829	NM_001971	952	33	501	14.9681	0	0
SMPD4	utral sphingomyelinase 3 (NSMASE3), transcript variant 2, mRNA [NM_017951]	283806590	NM_017951	4920	2434	1575	-1.5454	145	0
TUBB2B	tubulin, beta 2B (TUBB2B), mRNA [NM_178012]	214829951	NM_178012	2019	1156	940	-1.2301	410.4	198.5
LOC51152	lanoma antigen mRNA, complete cds. [AF172850]	5802880	AF172850	2258	145	4093	28.3079	0	0
CICE	cell death-inducing CIDE-like effector pseudogene (CICE) on chromosome 3 [NR_002786]	84872072	NR_002786	803	541	1355	2.5046	0	0
THC2281731	ALU7_HUMAN (P39194) Alu subfamily SQ sequence contamination warning entry, partial (28%) [THC2281731]	18680720	BM509577	411	716	3338	4.6648	0	0
LOC255783	hypothetical protein LOC255783 (LOC255783) on chromosome 19 [NR_002797]	84872081	NR_002797	828	49923	65839	1.3188	139.9	0
NAPSB	B aspartic peptidase pseudogene (NAPSB) on chromosome 19 [NR_002798]	84872083	NR_002798	1398	103	552	5.3355	207.2	0
FLJ35348	FLJ35348 (FLJ35348) on chromosome 9 [NR_002800]	84872084	NR_002800	5209	4706	5705	1.2123	400	0
LIG1	ligase I, DNA, ATP-dependent (LIG1), mRNA [NM_000234]	4557718	NM_000234	3083	2150	1209	-1.7793	569.8	565.1
OR7E5P	cDNA FLJ31393 fis, clone NT2NE1000083, moderately similar to POSSIBLE GUSTATORY RECEPTOR CLONE PTE01. [AK055955]	16550812	AK055955	1833	106	2350	22.2625	0	0
BX092917	BX092917 Soares fetal liver spleen 1NFLS Homo sapiens cDNA clone IMAGp998F1578 ; IMAGE:66830, mRNA sequence [BX092917]	27823006	BX092917	645	47	519	11.0839	0	0
UBXD1	UBX domain containing 1 (UBXD1), mRNA [NM_025241]	283806623	NM_025241	1933	1633	2333	1.429	236.3	783
HSBP1	heat shock factor binding protein 1 (HSBP1), mRNA [NM_001537]	54234018	NM_001537	1919	14101	15386	1.0911	836.7	490.8
AK055960	cDNA FLJ31398 fis, clone NT2NE1000175. [AK055960]	16550819	AK055960	2040	457	4238	9.2783	0	0
RBM9	RNA binding motif protein 9 (RBM9), transcript variant 2, mRNA [NM_014309]	133925796	NM_014309	6948	1322	1033	-1.2796	249.9	353.6
C3orf40	chromosome 3 open reading frame 40 (C3orf40), mRNA [NM_144635]	283806629	NM_144635	2566	129	1140	8.8328	0	0
VPS39	vacuolar protein sorting 39 (yeast) (VPS39), mRNA [NM_015289]	54234023	NM_015289	4851	517	672	1.2995	0	0
UBE2O	ubiquitin-conjugating enzyme E2O (UBE2O), mRNA [NM_022066]	192449448	NM_022066	5395	1347	896	-1.5037	132.4	0
FLJ11235	cDNA FLJ11235 fis, clone PLACE1008488. [AK002097]	7023772	AK002097	1394	328	2125	6.4867	0	0
PLEKHH3	leckstrin homology domain containing, family H (with MyTH4 domain) member 3 (PLEKHH3), mRNA [NM_024927]	192449450	NM_024927	3076	2430	2982	1.2271	0	0
ADAMTS7	ADAM metallopeptidase with thrombospondin type 1 motif, 7 (ADAMTS7), mRNA [NM_014272]	133925806	NM_014272	5537	12518	24215	1.9345	0	0
MYOD1	yogenic differentiation 1 (MYOD1), mRNA [NM_002478]	77695919	NM_002478	1823	449	3982	8.8595	0	0
ITIH3	ter-alpha (globulin) inhibitor H3 (ITIH3), mRNA [NM_002217]	133925808	NM_002217	3037	46	530	11.5865	0	0
TNPO1	transportin 1 (TNPO1), transcript variant 1, mRNA [NM_002270]	133925810	NM_002270	8559	2481	994	-2.4949	506.7	545.2
MUC17	ucin 17, cell surface associated (MUC17), mRNA [NM_001040105]	91982771	NM_001040105	14360	27	704	26.069	0	0
MICA	MHC class I polypeptide-related sequence A (MICA), mRNA [NM_000247]	4557750	NM_000247	1365	630	557	-1.1302	111.7	0
CCDC102A	coiled-coil domain containing 102A (CCDC102A), mRNA [NM_033212]	226495416	NM_033212	2450	981	1552	1.5823	0	170.4
PRR3	roline rich 3 (PRR3), mRNA [NM_025263]	283806651	NM_025263	3404	272	1541	5.671	152.7	94.8
NFYB	uclear transcription factor Y, beta (NFYB), mRNA [NM_006166]	45597173	NM_006166	3482	1826	1018	-1.7939	488.2	278.8
UBE2MP1	ubiquitin-conjugating enzyme E2M pseudogene 1 (UBE2MP1) on chromosome 16 [NR_002837]	84872128	NR_002837	961	2686	2763	1.0287	0	0
GABARAPL3	GABA-A receptor-associated protein mRNA, complete cds. [AF180519]	13241283	AF180519	1851	346	781	2.2557	212.6	0
GNL1	guanine nucleotide binding protein-like 1 (GNL1), mRNA [NM_005275]	283806666	NM_005275	7925	1337	2610	1.9519	672.3	308.7
ADPGK	ADP-dependent glucokinase (ADPGK), mRNA [NM_031284]	187829199	NM_031284	2565	1519	1512	-1.0042	612.1	0
CCL4	chemokine (C-C motif) ligand 4 (CCL4), transcript variant 1, mRNA [NM_002984]	90704850	NM_002984	667	36	526	14.6692	0	0
SCOC	hort coiled-coil protein (SCOC), mRNA [NM_032547]	226528211	NM_032547	1974	1542	561	-2.7512	1225.1	524.8
BC030211	, clone IMAGE:5199989, mRNA. [BC030211]	20988409	BC030211	1604	186	5151	27.7113	0	0
CASC3	cancer susceptibility candidate 3 (CASC3), mRNA [NM_007359]	102468569	NM_007359	4198	2427	8758	3.6082	299.7	90.4
FKBP9	FK506 binding protein 9, 63 kDa (FKBP9), mRNA [NM_007270]	195234780	NM_007270	3491	4705	5939	1.2623	0	998.3
ZNF131	zinc finger protein 131 (ZNF131), mRNA [NM_003432]	84872172	NM_003432	2415	2622	665	-3.9435	153.6	0
STRBP	rmatid perinuclear RNA binding protein (STRBP), mRNA [NM_018387]	283806702	NM_018387	6426	1299	1477	1.1368	1067	0
SERPINI1	rpin peptidase inhibitor, clade I (neuroserpin), member 1 (SERPINI1), mRNA [NM_005025]	170295805	NM_005025	1929	4461	604	-7.383	0	0
MOS	v-mos Moloney murine sarcoma viral oncogene homolog (MOS), mRNA [NM_005372]	4885488	NM_005372	1041	149	2246	15.0965	0	0
TMEM113	transmembrane protein 113 (TMEM113), mRNA [NM_025222]	147904339	NM_025222	4292	2258	3219	1.4259	0	0
MORC4	MORC family CW-type zinc finger 4 (MORC4), mRNA [NM_024657]	283806709	NM_024657	3847	1738	849	-2.0461	1089.5	435.5
PDCL3	hosducin-like 3 (PDCL3), mRNA [NM_024065]	163310761	NM_024065	1086	3725	4571	1.2271	477.3	298.7
C1orf187	chromosome 1 open reading frame 187 (C1orf187), mRNA [NM_198545]	86990447	NM_198545	1773	591	1099	1.8578	0	0
B4GALT3	UDP-Gal:betaGlcNAc beta 1,4- galactosyltransferase, polypeptide 3 (B4GALT3), mRNA [NM_003779]	13929468	NM_003779	1949	1605	2650	1.6507	203	252.8
SEZ6L2	zure related 6 homolog (mouse)-like 2 (SEZ6L2), transcript variant 2, mRNA [NM_201575]	166235135	NM_201575	3530	1206	3004	2.4909	0	0
MLXIPL	MLX interacting protein-like (MLXIPL), transcript variant 4, mRNA [NM_032954]	78711808	NM_032954	3225	1237	13708	11.0797	0	0
HMGN1	cDNA FLJ31471 fis, clone NT2NE2001435. [AK056033]	16550913	AK056033	1677	16844	17939	1.065	564.1	554.6
KIAA0409	KIAA0409 (KIAA0409), mRNA [NM_015324]	34147331	NM_015324	1699	4639	2556	-1.8151	53.2	0
ZNF337	zinc finger protein 337 (ZNF337), mRNA [NM_015655]	34147336	NM_015655	3264	989	882	-1.1215	65	0
KLP1	K562 cell-derived leucine-zipper-like protein 1 (KLP1), mRNA [NM_020378]	34147337	NM_020378	1331	5447	22705	4.1686	0	0
SDHC	uccinate dehydrogenase complex, subunit C, integral membrane protein, 15kDa (SDHC), nuclear gene encoding mitochondrial protein, transcript variant 1, mRNA [NM_003001]	78711818	NM_003001	2858	1545	3061	1.9813	1869.6	1268.8
RAD51C	RAD51 homolog C (S. cerevisiae) (RAD51C), transcript variant 2, mRNA [NM_002876]	17402894	NM_002876	607	3409	1827	-1.8657	342.2	0
N91552	zb24e05.s1 Soares_fetal_lung_NbHL19W Homo sapiens cDNA clone IMAGE:303008 3' similar to SW:RL39_RAT P02404 60S RIBOSOMAL PROTEIN L39. [2] PIR:R6RT39 ;, mRNA sequence [N91552]	1444879	N91552	451	591	4504	7.6223	0	0
AGTRAP	giotensin II receptor-associated protein (AGTRAP), transcript variant 1, mRNA [NM_020350]	93588499	NM_020350	1200	175	1861	10.6365	0	0
METRN	teorin, glial cell differentiation regulator (METRN), mRNA [NM_024042]	34147349	NM_024042	1109	6067	5791	-1.0476	0	1048.6
RASL11B	RAS-like, family 11, member B (RASL11B), mRNA [NM_023940]	34147350	NM_023940	1979	636	716	1.1269	0	0
BX093077	BX093077 BX093077 Soares breast 2NbHBst Homo sapiens cDNA clone IMAGp998O23240 ; IMAGE:153838, mRNA sequence [BX093077]	27823127	BX093077	691	168	4088	24.3998	0	0
C19orf43	chromosome 19 open reading frame 43 (C19orf43), mRNA [NM_024038]	34147352	NM_024038	945	3116	13217	4.242	0	0
C7orf24	chromosome 7 open reading frame 24 (C7orf24), mRNA [NM_024051]	34147353	NM_024051	1186	5760	1284	-4.4849	0	0
DBNDD1	dysbindin (dystrobrevin binding protein 1) domain containing 1 (DBNDD1), mRNA [NM_024043]	34147354	NM_024043	2096	289	557	1.9251	0	0
ZBTB11	zinc finger and BTB domain containing 11 (ZBTB11), mRNA [NM_014415]	166235166	NM_014415	5132	895	635	-1.4095	156.4	106.8
VPS29	vacuolar protein sorting 29 (yeast) (VPS29), transcript variant 2, mRNA [NM_057180]	17402911	NM_057180	1107	4191	4103	-1.0215	1637.8	1263.4
TTC22	tetratricopeptide repeat domain 22 (TTC22), mRNA [NM_017904]	166235174	NM_017904	2249	31	517	16.7059	0	0
C20orf149	chromosome 20 open reading frame 149 (C20orf149), mRNA [NM_024299]	34147371	NM_024299	794	20199	62584	3.0984	0	0
C7orf23	chromosome 7 open reading frame 23 (C7orf23), mRNA [NM_024315]	34147374	NM_024315	1083	1288	837	-1.5384	0	0
ET	hypothetical protein ET (ET), mRNA [NM_024311]	34147375	NM_024311	2538	1619	742	-2.1834	880.6	397.6
C1orf35	chromosome 1 open reading frame 35 (C1orf35), mRNA [NM_024319]	34147378	NM_024319	1307	3952	1456	-2.7149	0	0
NDUFA1	NADH dehydrogenase (ubiquinone) 1 alpha subcomplex, 1, 7.5kDa (NDUFA1), nuclear gene encoding mitochondrial protein, mRNA [NM_004541]	161377459	NM_004541	502	12518	5793	-2.1608	1202.5	1341.1
BC070363	cDNA clone IMAGE:3960708, partial cds. [BC070363]	47123511	BC070363	389	1082	1151	1.0634	0	0
LILRA1	leukocyte immunoglobulin-like receptor, subfamily A (with TM domain), member 1 (LILRA1), mRNA [NM_006863]	5803065	NM_006863	1910	65	2344	35.9539	0	0
TMEM121	transmembrane protein 121 (TMEM121), mRNA [NM_025268]	34147389	NM_025268	1538	3838	3783	-1.0145	0	0
MGC10471	hypothetical protein MGC10471 (MGC10471), mRNA [NM_030818]	34147391	NM_030818	1679	5878	8807	1.4983	0	0
FAM103A1	family with sequence similarity 103, member A1 (FAM103A1), mRNA [NM_031452]	34147399	NM_031452	1220	495	816	1.6461	256.7	0
AURKAIP1	urora kinase A interacting protein 1 (AURKAIP1), mRNA [NM_017900]	187829327	NM_017900	1032	12048	4798	-2.5109	350.1	625.4
PRPF38A	PRP38 pre-mRNA processing factor 38 (yeast) domain containing A (PRPF38A), transcript variant 1, mRNA [NM_032284]	34147408	NM_032284	1098	1306	1171	-1.1149	238.8	273.9
CHCHD5	coiled-coil-helix-coiled-coil-helix domain containing 5 (CHCHD5), mRNA [NM_032309]	34147411	NM_032309	698	828	1116	1.3474	930.1	0
C4orf14	chromosome 4 open reading frame 14 (C4orf14), mRNA [NM_032313]	34147413	NM_032313	2307	1555	1538	-1.0114	0	0
MGC4618	hypothetical protein MGC4618 (MGC4618), mRNA [NM_032326]	34147414	NM_032326	1809	10490	147470	14.0576	0	0
ROD1	ROD1 regulator of differentiation 1 (S. pombe) (ROD1), mRNA [NM_005156]	255003736	NM_005156	7262	1530	1180	-1.297	1156.4	198.1
TMEM147	transmembrane protein 147 (TMEM147), mRNA [NM_032635]	34147430	NM_032635	869	4750	6404	1.3483	698.8	1140.3
LOC645955	PREDICTED: Homo sapiens hypothetical protein LOC645955 (LOC645955), mRNA [XM_933296]	113413227	XM_933296	448	593	12363	20.8587	0	0
THRAP1	thyroid hormone receptor associated protein 1 (THRAP1), mRNA [NM_005121]	102468716	NM_005121	10474	484	1380	2.8486	0	165.2
C12orf62	chromosome 12 open reading frame 62 (C12orf62), mRNA [NM_032901]	34147446	NM_032901	643	13111	6777	-1.9346	0	0
BX346853	BX346853 BX346853 Homo sapiens NEUROBLASTOMA COT 50-NORMALIZED Homo sapiens cDNA clone CS0DD003YG22 5-PRIME, mRNA sequence [BX346853]	30379136	BX346853	882	3609	5592	1.5493	0	0
GLIS2	GLIS family zinc finger 2 (GLIS2), mRNA [NM_032575]	110431363	NM_032575	3705	164	4896	29.7639	0	203.9
ZNF622	zinc finger protein 622 (ZNF622), mRNA [NM_033414]	34147461	NM_033414	1710	2792	687	-4.0637	21.6	0
MDAC1	MDAC1 (MDAC1), mRNA [NM_139172]	21040262	NM_139172	593	95	521	5.503	0	0
CMTM7	CKLF-like MARVEL transmembrane domain containing 7 (CMTM7), transcript variant 1, mRNA [NM_138410]	31657097	NM_138410	1369	10132	15360	1.516	0	332.7
TMEM54	transmembrane protein 54 (TMEM54), mRNA [NM_033504]	34147466	NM_033504	1063	622	555	-1.1207	962.3	0
CCDC120	coiled-coil domain containing 120 (CCDC120), mRNA [NM_033626]	34147467	NM_033626	4004	249	7610	30.609	0	0
RHOJ	ras homolog gene family, member J (RHOJ), mRNA [NM_020663]	142380172	NM_020663	1905	555	609	1.0985	0	143.8
TP53TG3	TP53TG3 protein (TP53TG3), mRNA [NM_016212]	89001103	NM_016212	2034	103	2038	19.7086	0	0
BF939434	BF939434 nad89f10.x1 NCI_CGAP_Pr28 Homo sapiens cDNA clone IMAGE:3410827 3', mRNA sequence [BF939434]	12356754	BF939434	384	63	852	13.6114	0	0
CLDND1	claudin domain containing 1 (CLDND1), transcript variant 2, mRNA [NM_019895]	93588627	NM_019895	2244	4695	9488	2.0207	265.7	284
DDX28	DEAD (Asp-Glu-Ala-Asp) box polypeptide 28 (DDX28), nuclear gene encoding mitochondrial protein, mRNA [NM_018380]	256773274	NM_018380	2610	3531	1535	-2.3007	31	0
ACP1	cid phosphatase 1, soluble (ACP1), transcript variant 3, mRNA [NM_004300]	197102752	NM_004300	1568	3676	710	-5.1749	603	935.5
ATG3	ATG3 autophagy related 3 homolog (S. cerevisiae) (ATG3), mRNA [NM_022488]	34147490	NM_022488	1372	3244	5703	1.7582	419.6	815.7
ATHL1	ATH1, acid trehalase-like 1 (yeast) (ATHL1), mRNA [NM_025092]	187829417	NM_025092	3270	276	537	1.9471	0	510.6
AY043127	MCLL063 immunoglobulin light chain variable region mRNA, partial cds. [AY043127]	18025643	AY043127	331	50	2037	40.7933	0	0
FRS3	fibroblast growth factor receptor substrate 3 (FRS3), mRNA [NM_006653]	31657134	NM_006653	2200	324	3531	10.8936	0	245.3
PPA1	yrophosphatase (inorganic) 1 (PPA1), mRNA [NM_021129]	78482607	NM_021129	1316	4549	4227	-1.0762	594.2	653.5
TALDO1	transaldolase 1 (TALDO1), mRNA [NM_006755]	5803186	NM_006755	1319	4304	11181	2.598	593.6	1718.8
VPS26A	vacuolar protein sorting 26 homolog A (yeast) (VPS26A), transcript variant 1, mRNA [NM_004896]	78482612	NM_004896	2707	1992	2494	1.2522	343.8	343.3
GTF3C2	general transcription factor IIIC, polypeptide 2, beta 110kDa (GTF3C2), transcript variant 1, mRNA [NM_001521]	78482615	NM_001521	3935	1509	1478	-1.0208	298	233.5
ITPA	triphosphatase (nucleoside triphosphate pyrophosphatase) (ITPA), transcript variant 1, mRNA [NM_033453]	31657145	NM_033453	1206	6768	3330	-2.0325	645.8	326.9
C3orf26	chromosome 3 open reading frame 26 (C3orf26), mRNA [NM_032359]	269847743	NM_032359	1230	9558	572	-16.7166	0	0
CLPB	ClpB caseinolytic peptidase B homolog (E. coli) (CLPB), mRNA [NM_030813]	34147523	NM_030813	3131	1274	2338	1.8349	0	0
SON	SON DNA binding protein (SON), transcript variant f, mRNA [NM_138927]	21040325	NM_138927	8412	5828	1485	-3.9247	296.2	102.2
TP53I13	tumor protein p53 inducible protein 13 (TP53I13), mRNA [NM_138349]	34147526	NM_138349	1478	757	935	1.2352	0	0
KRTAP19-1	rtial mRNA for high tyrosine glycine keratin associated protein 19.1 (KRTAP19.1 gene). [AJ457067]	25005261	AJ457067	633	101	738	7.32	0	0
C12orf57	chromosome 12 open reading frame 57 (C12orf57), mRNA [NM_138425]	34147536	NM_138425	574	5991	11952	1.995	0	0
SDSL	rine dehydratase-like (SDSL), mRNA [NM_138432]	34147537	NM_138432	1414	1835	1240	-1.4797	0	0
TJP2	tight junction protein 2 (zona occludens 2) (TJP2), transcript variant 1, mRNA [NM_004817]	282165795	NM_004817	4725	1429	1127	-1.2677	423.9	167
FAM69B	family with sequence similarity 69, member B (FAM69B), mRNA [NM_152421]	224922838	NM_152421	2334	146	1015	6.9318	0	0
ZNF689	zinc finger protein 689 (ZNF689), mRNA [NM_138447]	34147543	NM_138447	2724	478	602	1.2605	34.5	0
CTHRC1	collagen triple helix repeat containing 1 (CTHRC1), mRNA [NM_138455]	34147546	NM_138455	1236	16991	5629	-3.0185	0	0
GTF2H5	general transcription factor IIH, polypeptide 5 (GTF2H5), mRNA [NM_207118]	224922844	NM_207118	7503	5347	3131	-1.7077	958.3	508.6
RAB9A	RAB9A, member RAS oncogene family (RAB9A), mRNA [NM_004251]	34147553	NM_004251	1097	6213	4404	-1.4105	66.2	0
BACE2	beta-site APP-cleaving enzyme 2 (BACE2), transcript variant a, mRNA [NM_012105]	21040358	NM_012105	2993	3608	11085	3.0725	0	0
RPL23A	ribosomal protein L23a (RPL23A), mRNA [NM_000984]	78190460	NM_000984	979	1018	2641	2.5947	320.9	808
DDX39	DEAD (Asp-Glu-Ala-Asp) box polypeptide 39 (DDX39), mRNA [NM_005804]	21040370	NM_005804	1534	13229	13594	1.0276	165.3	306.9
ISG20	terferon stimulated exonuclease gene 20kDa (ISG20), mRNA [NM_002201]	34147571	NM_002201	974	2380	2354	-1.0113	0	0
ITGB5	tegrin, beta 5 (ITGB5), mRNA [NM_002213]	34147573	NM_002213	3392	12279	8998	-1.3646	0	573.8
PISD	hosphatidylserine decarboxylase (PISD), mRNA [NM_014338]	34147578	NM_014338	2693	506	742	1.4668	85.9	162.1
THC2401471	BC055358 ribosomal protein L13 {Mus musculus;} , partial (63%) [THC2401471]	24186114	BU956542	928	27447	14332	-1.915	0	0
CRAMP1L	Crm, cramped-like (Drosophila) (CRAMP1L), mRNA [NM_020825]	223972611	NM_020825	7702	1088	1878	1.7251	142.1	42.8
SAC3D1	SAC3 domain containing 1 (SAC3D1), mRNA [NM_013299]	118918404	NM_013299	1584	2323	2986	1.2857	95.4	262.7
YIPF2	Yip1 domain family, member 2 (YIPF2), mRNA [NM_024029]	34147591	NM_024029	1554	712	5987	8.4071	0	0
C20orf172	chromosome 20 open reading frame 172 (C20orf172), mRNA [NM_024918]	223972617	NM_024918	2354	2743	3720	1.3559	0	0
KIAA1285	KIAA1285 protein (KIAA1285), mRNA [NM_015694]	118918410	NM_015694	3125	3559	561	-6.3453	0	0
SHARPIN	SHANK-associated RH domain interactor (SHARPIN), mRNA [NM_030974]	118918414	NM_030974	1816	1211	15501	12.8023	0	469.6
CD99	CD99 molecule (CD99), mRNA [NM_002414]	34147599	NM_002414	1255	2780	8625	3.1021	1922.3	1018.2
EXT1	xostoses (multiple) 1 (EXT1), mRNA [NM_000127]	46370065	NM_000127	3376	1096	1154	1.0525	0	220.4
EXT2	xostoses (multiple) 2 (EXT2), transcript variant 1, mRNA [NM_000401]	46370067	NM_000401	3804	6730	3850	-1.7483	242	974.2
TSEN2	tRNA splicing endonuclease 2 homolog (S. cerevisiae) (TSEN2), mRNA [NM_025265]	223972629	NM_025265	2402	1475	599	-2.461	401.3	503.6
NOSIP	tric oxide synthase interacting protein (NOSIP), mRNA [NM_015953]	34147607	NM_015953	1116	3316	3874	1.1684	280.9	420.9
HMGB1	high-mobility group box 1 (HMGB1), mRNA [NM_002128]	118918424	NM_002128	3428	8530	4861	-1.7548	455.2	568
B3GNT6	UDP-GlcNAc:betaGal beta-1,3-N-acetylglucosaminyltransferase 6 (core 3 synthase) (B3GNT6), mRNA [NM_138706]	118918425	NM_138706	2510	89	945	10.5642	0	0
ASCC2	ctivating signal cointegrator 1 complex subunit 2 (ASCC2), mRNA [NM_032204]	34147616	NM_032204	2799	627	721	1.1498	215.2	323.3
TCF12	transcription factor 12 (HTF4, helix-loop-helix transcription factors 4) (TCF12), transcript variant 4, mRNA [NM_207038]	46370083	NM_207038	4717	1479	799	-1.8498	385.6	312.3
RPA2	replication protein A2, 32kDa (RPA2), mRNA [NM_002946]	34147622	NM_002946	1741	5660	3658	-1.5471	325.7	209.6
SNX15	rting nexin 15 (SNX15), transcript variant A, mRNA [NM_013306]	46370087	NM_013306	1926	211	583	2.7638	381.9	741.4
RUNDC1	RUN domain containing 1 (RUNDC1), mRNA [NM_173079]	171543849	NM_173079	3844	467	1326	2.8398	49.1	53
C11orf31	chromosome 11 open reading frame 31 (C11orf31), mRNA [NM_170746]	46370090	NM_170746	1294	20044	12110	-1.6551	0	0
SELK	lenoprotein K (SELK), mRNA [NM_021237]	46370091	NM_021237	832	9901	1834	-5.4	369	279.3
SELM	lenoprotein M (SELM), mRNA [NM_080430]	46370092	NM_080430	739	1682	1744	1.0367	0	1357.3
X62691	.sapiens mRNA for ribosomal protein (homologuous to yeast S24). [X62691]	36141	X62691	529	329	600	1.8246	0	0
SSU72	SSU72 RNA polymerase II CTD phosphatase homolog (S. cerevisiae) (SSU72), mRNA [NM_014188]	46370096	NM_014188	1319	5375	7419	1.3803	499.6	782.2
MRP63	tochondrial ribosomal protein 63 (MRP63), nuclear gene encoding mitochondrial protein, mRNA [NM_024026]	46370097	NM_024026	2671	7690	4238	-1.8147	551	587.3
NDUFA11	NADH dehydrogenase (ubiquinone) 1 alpha subcomplex, 11, 14.7kDa (NDUFA11), mRNA [NM_175614]	46370098	NM_175614	819	12626	29831	2.3627	745.1	1245.9
TNAP	NIK-associated protein mRNA, complete cds. [AF463496]	27462964	AF463496	661	38	678	18.0226	0	0
MGC10433	hypothetical protein MGC10433 (MGC10433), mRNA [NM_024321]	34147641	NM_024321	1669	1915	2089	1.091	0	0
EDARADD	EDAR-associated death domain (EDARADD), transcript variant B, mRNA [NM_080738]	153267424	NM_080738	2891	30461	32833	1.0779	0	0
NOL3	ucleolar protein 3 (apoptosis repressor with CARD domain) (NOL3), mRNA [NM_003946]	34147652	NM_003946	1402	3782	3465	-1.0913	0	0
GUSBL2	glucuronidase, beta-like 2 (GUSBL2), transcript variant 2, mRNA [NM_206908]	118766348	NM_206908	5349	2065	8924	4.3212	91.5	0
KIAA0683	KIAA0683 gene product (KIAA0683), mRNA [NM_016111]	225545549	NM_016111	3338	697	965	1.3856	0	0
LOC161931	testis nuclear RNA-binding protein-like (LOC161931), mRNA [NM_139174]	223972687	NM_139174	2322	63	506	8.0742	0	0
STK25	rine/threonine kinase 25 (STE20 homolog, yeast) (STK25), mRNA [NM_006374]	34147665	NM_006374	2198	3743	5614	1.5001	667.3	0
AL713623	AL713623 DKFZp434F191_s1 434 (synonym: htes3) Homo sapiens cDNA clone DKFZp434F191 3', mRNA sequence [AL713623]	19696979	AL713623	364	40	617	15.3487	0	0
SLC39A1	lute carrier family 39 (zinc transporter), member 1 (SLC39A1), mRNA [NM_014437]	34147669	NM_014437	2445	2132	2558	1.2	255.6	454.1
ATXN2	taxin 2 (ATXN2), mRNA [NM_002973]	171543894	NM_002973	4712	2014	1450	-1.3895	199.8	176.7
ST6GALNAC6	ST6 (alpha-N-acetyl-neuraminyl-2,3-beta-galactosyl-1,3)-N-acetylgalactosaminide alpha-2,6-sialyltransferase 6 (ST6GALNAC6), mRNA [NM_013443]	34147672	NM_013443	2416	1263	1431	1.1333	0	522.4
AV757313	AV757313 AV757313 BM Homo sapiens cDNA clone BMBAGF02 5', mRNA sequence [AV757313]	10915161	AV757313	534	5409	1322	-4.0905	0	0
LOC51035	unknown protein LOC51035 (LOC51035), mRNA [NM_015853]	34147677	NM_015853	1307	13643	34688	2.5426	337.9	0
TSG101	tumor susceptibility gene 101 (TSG101), mRNA [NM_006292]	18765712	NM_006292	1550	5920	2853	-2.0755	165.7	540.3
TAF11	TAF11 RNA polymerase II, TATA box binding protein (TBP)-associated factor, 28kDa (TAF11), mRNA [NM_005643]	21269863	NM_005643	1599	1204	845	-1.4254	648.3	281.8
C16orf70	chromosome 16 open reading frame 70 (C16orf70), mRNA [NM_025187]	34147691	NM_025187	2943	960	798	-1.2024	0	0
LTV1	LTV1 homolog (S. cerevisiae) (LTV1), mRNA [NM_032860]	34147695	NM_032860	1835	3518	751	-4.6829	176	168.9
SDHAL2	cDNA clone IMAGE:6494968, containing frame-shift errors. [BC062438]	38382825	BC062438	1308	1244	6488	5.2158	0	0
MGC16703	lpha tubulin-like (MGC16703), mRNA [NM_145042]	34147705	NM_145042	1828	275	956	3.4757	0	0
LOC654347	PREDICTED: Homo sapiens similar to unc-93 homolog B1, transcript variant 2 (LOC654347), mRNA [XM_934723]	89034106	XM_934723	1271	58	523	8.9522	0	0
C6orf130	chromosome 6 open reading frame 130 (C6orf130), mRNA [NM_145063]	34147711	NM_145063	1202	2955	673	-4.3886	0	0
ZNF625	zinc finger protein 625 (ZNF625), mRNA [NM_145233]	34147713	NM_145233	1690	728	7145	9.8209	0	0
C11orf76	chromosome 11 open reading frame 76 (C11orf76), mRNA [NM_145308]	34147720	NM_145308	1702	277	6038	21.7913	0	0
KIFC2	kinesin family member C2 (KIFC2), mRNA [NM_145754]	34147722	NM_145754	3309	309	1179	3.8156	0	0
RPS14	ribosomal protein S14 (RPS14), transcript variant 3, mRNA [NM_005617]	68160909	NM_005617	576	52976	64404	1.2157	370.5	745.5
LOC284112	cDNA FLJ25640 fis, clone STM04823. [AK098506]	21758532	AK098506	3838	503	562	1.1179	0	0
CYBASC3	cytochrome b, ascorbate dependent 3 (CYBASC3), mRNA [NM_153611]	241896863	NM_153611	3045	981	1603	1.6335	256.5	583.2
CPNE7	copine VII (CPNE7), transcript variant 2, mRNA [NM_014427]	214830496	NM_014427	2674	70	1648	23.4514	0	0
BECN1	beclin 1 (coiled-coil, myosin-like BCL2 interacting protein) (BECN1), mRNA [NM_003766]	187608304	NM_003766	2143	3794	4625	1.2192	648.6	317
CRR9	cisplatin resistance related protein CRR9p (CRR9), mRNA [NM_030782]	142380452	NM_030782	2164	5847	4289	-1.363	0	0
ZC3H5	zinc finger CCCH-type containing 5, mRNA (cDNA clone IMAGE:6012927), partial cds. [BC053362]	31419633	BC053362	3856	1679	3229	1.9231	0	55.1
TRIM25	tripartite motif-containing 25 (TRIM25), mRNA [NM_005082]	68160936	NM_005082	5744	245	519	2.1202	289.9	92.1
BCAR1	breast cancer anti-estrogen resistance 1 (BCAR1), mRNA [NM_014567]	282398121	NM_014567	3257	6288	6577	1.0459	0	31.1
HSPBP1	hsp70-interacting protein (HSPBP1), mRNA [NM_012267]	194328807	NM_012267	1925	3285	27051	8.2338	0	0
FLJ10241	hypothetical protein FLJ10241 (FLJ10241), mRNA [NM_018035]	268832171	NM_018035	1736	3272	7144	2.1832	162.4	0
AW771919	hn66e07.x1 NCI_CGAP_Kid11 Homo sapiens cDNA clone IMAGE:3032868 3', mRNA sequence [AW771919]	7703980	AW771919	582	279	1184	4.2468	0	0
DYRK4	dual-specificity tyrosine-(Y)-phosphorylation regulated kinase 4 (DYRK4), mRNA [NM_003845]	28827773	NM_003845	1860	1677	1415	-1.1852	0	0
SCG2	cretogranin II (chromogranin C) (SCG2), mRNA [NM_003469]	68160946	NM_003469	2490	4559	3275	-1.3921	0	0
SELPLG	lectin P ligand (SELPLG), mRNA [NM_003006]	68160948	NM_003006	2550	153	3157	20.6202	0	0
TWIST1	twist homolog 1 (acrocephalosyndactyly 3; Saethre-Chotzen syndrome) (Drosophila) (TWIST1), mRNA [NM_000474]	68160957	NM_000474	1669	1841	2673	1.4516	0	90
AK056073	cDNA FLJ31511 fis, clone NT2RI1000035. [AK056073]	16551360	AK056073	2374	154	1419	9.243	0	0
FAM20A	family with sequence similarity 20, member A (FAM20A), mRNA [NM_017565]	241896897	NM_017565	4285	209	1032	4.9477	0	0
BU732811	BU732811 UI-E-CQ1-afz-j-16-0-UI.s1 UI-E-CQ1 Homo sapiens cDNA clone UI-E-CQ1-afz-j-16-0-UI 3', mRNA sequence [BU732811]	23659084	BU732811	636	1427	660	-2.1636	0	0
EBPL	l binding protein-like (EBPL), mRNA [NM_032565]	229608909	NM_032565	988	1632	2171	1.33	1033.7	2293.7
BBC3	BCL2 binding component 3 (BBC3), mRNA [NM_014417]	187829711	NM_014417	1843	619	1080	1.7456	88	0
DENR	density-regulated protein (DENR), mRNA [NM_003677]	55749880	NM_003677	3061	1394	972	-1.4338	1338.9	384.5
AA876351	AA876351 oj24b04.s1 NCI_CGAP_Kid5 Homo sapiens cDNA clone IMAGE:1493071 3' similar to WP:ZK652.2 CE00448 ;, mRNA sequence [AA876351]	2985428	AA876351	357	1127	1105	-1.0195	0	0
URG4	up-regulated gene 4 (URG4), mRNA [NM_017920]	117968346	NM_017920	3609	982	773	-1.2705	0	0
WDR25	WD repeat domain 25 (WDR25), mRNA [NM_024515]	241896934	NM_024515	2121	1387	4508	3.2495	0	0
TUBB2C	tubulin, beta 2C (TUBB2C), mRNA [NM_006088]	68051719	NM_006088	1591	47634	152893	3.2098	150.5	251
BC014871	, clone IMAGE:3925346, mRNA, partial cds. [BC014871]	15928825	BC014871	1638	28	987	35.1049	0	0
LOC645238	PREDICTED: Homo sapiens hypothetical protein LOC645238 (LOC645238), mRNA [XM_930310]	89034254	XM_930310	3310	159	1115	7.0245	0	0
PMS2L3	tmeiotic segregation increased 2-like 3 (PMS2L3), transcript variant 2, mRNA [NM_001003686]	51102296	NM_001003686	1334	1371	874	-1.5681	292.7	0
AV722457	AV722457 HTB Homo sapiens cDNA clone HTBAMH03 5', mRNA sequence [AV722457]	10824963	AV722457	421	303	719	2.3703	0	0
AK057923	cDNA FLJ25194 fis, clone REC04095. [AK057923]	16553904	AK057923	2391	36	734	20.3062	0	0
FLJ36840	hypothetical protein LOC645524 (FLJ36840), mRNA [NM_001039782]	89886242	NM_001039782	2516	106	1663	15.6971	0	0
TSPAN13	tetraspanin 13 (TSPAN13), mRNA [NM_014399]	62422581	NM_014399	1912	2918	1761	-1.6568	712.3	0
PARC	53-associated parkin-like cytoplasmic protein (PARC), mRNA [NM_015089]	63082031	NM_015089	7771	3616	2295	-1.5756	0	0
HCP5	LA complex P5 (HCP5), mRNA [NM_006674]	255069745	NM_006674	2547	50	929	18.7543	50.8	0
ZNF331	zinc finger protein 331 (ZNF331), mRNA [NM_018555]	121583654	NM_018555	5163	726	1166	1.6055	0	0
LOC202459	lar to RIKEN cDNA 2310008M10 (LOC202459), mRNA [NM_145303]	218664508	NM_145303	1226	4606	1323	-3.4806	0	0
FLJ39257	hypothetical protein LOC650346 (FLJ39257), mRNA [NM_001039798]	89886272	NM_001039798	2779	34	1037	30.0849	0	0
SLC3A2	lute carrier family 3 (activators of dibasic and neutral amino acid transport), member 2 (SLC3A2), transcript variant 3, mRNA [NM_002394]	65506890	NM_002394	2315	7833	43436	5.5451	97.6	80.6
LOC554203	cDNA FLJ31610 fis, clone NT2RI2002865. [AK056172]	16551502	AK056172	2194	585	1093	1.8669	306.5	0
BC047717	, clone IMAGE:5734530, mRNA. [BC047717]	28839508	BC047717	1937	211	3005	14.2471	0	0
SLC22A17	lute carrier family 22 (organic cation transporter), member 17 (SLC22A17), transcript variant 2, mRNA [NM_016609]	63999575	NM_016609	2344	317	908	2.8683	0	0
ENST00000242224	hypothetical protein MGC13098, mRNA (cDNA clone IMAGE:4074285), partial cds. [BC062722]	38571608	BC062722	503	1198	1265	1.0556	0	0
CN304251	17000532640995 GRN_ES Homo sapiens cDNA 5', mRNA sequence [CN304251]	47320665	CN304251	564	651	12312	18.9166	0	0
ENST00000354861	PREDICTED: Homo sapiens similar to Heterogeneous nuclear ribonucleoprotein A1 (Helix-destabilizing protein) (Single-strand binding protein) (hnRNP core protein A1) (HDP-1) (Topoisomerase-inhibitor suppressed) (LOC120364), mRNA [XM_062025]	89034332	XM_062025	966	1511	1665	1.1021	0	0
IL7R	terleukin 7 receptor (IL7R), mRNA [NM_002185]	28610150	NM_002185	1809	2277	949	-2.3979	0	0
CAND1	cullin-associated and neddylation-dissociated 1 (CAND1), mRNA [NM_018448]	187829863	NM_018448	5956	583	18701	32.0997	469.6	155.1
LRRC8A	leucine rich repeat containing 8 family, member A (LRRC8A), mRNA [NM_019594]	187829873	NM_019594	4368	13134	4200	-3.127	59.5	66.5
MCAM	lanoma cell adhesion molecule (MCAM), mRNA [NM_006500]	71274106	NM_006500	3332	2615	12319	4.7113	338.1	0
MAFA	v-maf musculoaponeurotic fibrosarcoma oncogene homolog A (avian) (MAFA), mRNA [NM_201589]	71274110	NM_201589	1062	1213	2160	1.7817	0	0
MT1A	tallothionein 1A (functional) (MT1A), mRNA [NM_005946]	71274112	NM_005946	468	9779	12024	1.2296	0	0
LOC196549	lar to hypothetical protein FLJ20897 (LOC196549), mRNA [NM_145293]	52694666	NM_145293	3298	957	867	-1.1048	0	0
AA974271	AA974271 oq14c05.s1 NCI_CGAP_GC4 Homo sapiens cDNA clone IMAGE:1586312 3', mRNA sequence [AA974271]	3149451	AA974271	242	551	1384	2.5131	0	0
LOC339229	hypothetical protein LOC339229 (LOC339229), mRNA [NM_001039842]	89886351	NM_001039842	635	2347	2530	1.0779	57.5	0
CR618409	full-length cDNA clone CS0DL010YP11 of B cells (Ramos cell line) Cot 25-normalized of Homo sapiens (human). [CR618409]	50499216	CR618409	1286	1608	3426	2.1311	0	0
ATP5H	ATP synthase, H+ transporting, mitochondrial F0 complex, subunit d (ATP5H), nuclear gene encoding mitochondrial protein, transcript variant 1, mRNA [NM_006356]	51479150	NM_006356	628	28633	5384	-5.3181	1396	1180.7
CCND3	cyclin D3 (CCND3), mRNA [NM_001760]	209915551	NM_001760	2095	1225	693	-1.7683	236.5	328.3
PLEKHG1	leckstrin homology domain containing, family G (with RhoGef domain) member 1 (PLEKHG1), mRNA [NM_001029884]	71274147	NM_001029884	7237	738	836	1.1319	150.6	0
MGC10334	hypothetical protein MGC10334 (MGC10334), mRNA [NM_001029885]	71274149	NM_001029885	2193	99	2458	24.7139	0	0
RASA4	RAS p21 protein activator 4 (RASA4), mRNA [NM_006989]	121114293	NM_006989	5626	287	1068	3.7249	173.8	0
DICER1	Dicer1, Dcr-1 homolog (Drosophila) (DICER1), transcript variant 1, mRNA [NM_177438]	168693430	NM_177438	10323	838	1159	1.3843	334	123
UQCRH	ubiquinol-cytochrome c reductase hinge protein (UQCRH), mRNA [NM_006004]	83627704	NM_006004	546	21609	4635	-4.6622	758.3	1137.1
CUL4B	cullin 4B (CUL4B), mRNA [NM_003588]	121114297	NM_003588	5365	1133	519	-2.1827	902.4	414.9
AK056260	cDNA FLJ31698 fis, clone NT2RI2005966. [AK056260]	16551611	AK056260	1984	870	807	-1.0779	0	0
DOK1	docking protein 1, 62kDa (downstream of tyrosine kinase 1) (DOK1), mRNA [NM_001381]	4755133	NM_001381	1908	2468	3071	1.2443	128.1	54.6
RPL28	ribosomal protein L28 (RPL28), mRNA [NM_000991]	209915582	NM_000991	4245	48051	70332	1.4637	640.2	490.4
DNAJA3	DnaJ (Hsp40) homolog, subfamily A, member 3 (DNAJA3), mRNA [NM_005147]	205360837	NM_005147	2728	4854	3111	-1.5603	256.7	369.4
PDDC1	Parkinson disease 7 domain containing 1 (PDDC1), mRNA [NM_182612]	91754182	NM_182612	4378	3520	3303	-1.0657	157	0
TCF3	transcription factor 3 (E2A immunoglobulin enhancer binding factors E12/E47) (TCF3), mRNA [NM_003200]	209915592	NM_003200	4462	9840	1599	-6.155	419.1	250
C10orf91	chromosome 10 open reading frame 91 (C10orf91), mRNA [NM_173541]	91754188	NM_173541	738	35	502	14.4382	0	0
KCNK10	tassium channel, subfamily K, member 10 (KCNK10), transcript variant 1, mRNA [NM_021161]	205360845	NM_021161	7518	388	599	1.5445	0	0
MUM1	lanoma associated antigen (mutated) 1 (MUM1), mRNA [NM_032853]	209915598	NM_032853	4119	5645	6186	1.0958	583.3	214.5
PWP1	PWP1 homolog (S. cerevisiae) (PWP1), mRNA [NM_007062]	5902033	NM_007062	1853	9712	2418	-4.0166	515.7	285
C6orf151	chromosome 6 open reading frame 151 (C6orf151), mRNA [NM_152551]	71143122	NM_152551	4173	177	581	3.281	0	0
AF152351	TIMM13a mRNA, complete cds. [AF152351]	6524628	AF152351	288	7098	5735	-1.2377	0	0
MAP6D1	MAP6 domain containing 1 (MAP6D1), mRNA [NM_024871]	209915605	NM_024871	2154	111	1549	13.9957	113	0
LOC493754	RAB guanine nucleotide exchange factor (GEF) 1 pseudogene (LOC493754) on chromosome 7 [NR_002933]	89886427	NR_002933	3292	6118	7934	1.2969	0	0
GPNMB	glycoprotein (transmembrane) nmb (GPNMB), transcript variant 1, mRNA [NM_001005340]	52694751	NM_001005340	2775	7142	1372	-5.2047	397.1	0
HMGB3	high-mobility group box 3 (HMGB3), mRNA [NM_005342]	71143136	NM_005342	3556	4072	7751	1.9035	349.4	351.4
NDUFS2	NADH dehydrogenase (ubiquinone) Fe-S protein 2, 49kDa (NADH-coenzyme Q reductase) (NDUFS2), mRNA [NM_004550]	161353442	NM_004550	2059	3145	1593	-1.9745	521.5	1286.8
SMG6	Smg-6 homolog, nonsense mediated mRNA decay factor (C. elegans) (SMG6), mRNA [NM_017575]	115511019	NM_017575	5968	597	735	1.2303	0	133.8
KCTD11	tassium channel tetramerisation domain containing 11 (KCTD11), mRNA [NM_001002914]	146149101	NM_001002914	3081	1588	2255	1.42	0	0
MOSPD1	tile sperm domain containing 1 (MOSPD1), mRNA [NM_019556]	9506542	NM_019556	2358	726	880	1.2121	215.6	0
LA16c-360B4.1	hypothetical protein FLJ12681 (FLJ12681), mRNA [NM_022773]	115511023	NM_022773	2620	88	1579	18.0185	0	0
C11orf56	chromosome 11 open reading frame 56 (C11orf56), mRNA [NM_032127]	149393139	NM_032127	3507	1332	6326	4.7507	0	0
ENTPD6	ctonucleoside triphosphate diphosphohydrolase 6 (putative function) (ENTPD6), mRNA [NM_001247]	166235892	NM_001247	2787	2556	6085	2.3807	0	0
FBXO34	CGI-301 protein mRNA, complete cds. [AF531436]	22417142	AF531436	523	1881	1008	-1.8657	114.8	0
SSBP3	gle stranded DNA binding protein 3 (SSBP3), transcript variant 3, mRNA [NM_001009955]	115511037	NM_001009955	2106	141	3111	22.1112	347.2	261.2
ZNF137	zinc finger protein 137 (ZNF137), mRNA [NM_003438]	89886462	NM_003438	2501	367	652	1.7743	86.7	0
LOC284361	hematopoietic signal peptide-containing (LOC284361), transcript variant HSS1, mRNA [NM_175063]	89886465	NM_175063	2048	3690	1749	-2.1095	0	0
MLLT11	yeloid/lymphoid or mixed-lineage leukemia (trithorax homolog, Drosophila); translocated to, 11 (MLLT11), mRNA [NM_006818]	55774979	NM_006818	2180	5149	1811	-2.8433	386.1	52.9
ZMYM6	zinc finger, MYM-type 6 (ZMYM6), mRNA [NM_007167]	115511045	NM_007167	5159	1978	1610	-1.2283	471.5	458.7
GNA11	guanine nucleotide binding protein (G protein), alpha 11 (Gq class) (GNA11), mRNA [NM_002067]	115511048	NM_002067	1615	2127	2729	1.2829	189	454.6
STRN4	triatin, calmodulin binding protein 4 (STRN4), transcript variant 1, mRNA [NM_013403]	89886476	NM_013403	3221	605	7903	13.0627	69.1	286.8
C16orf3	chromosome 16 open reading frame 3 (C16orf3), mRNA [NM_001214]	89886489	NM_001214	1000	2203	42162	19.1403	0	0
IGHV1-69	unoglobulin heavy variable 1-69, mRNA (cDNA clone MGC:88338 IMAGE:6557369), complete cds. [BC070333]	47124251	BC070333	695	20	511	25.8137	0	0
BLMH	bleomycin hydrolase (BLMH), mRNA [NM_000386]	33591068	NM_000386	2417	7816	5758	-1.3573	588.5	397.3
KIAA1609	KIAA1609 (KIAA1609), mRNA [NM_020947]	205360929	NM_020947	5031	847	648	-1.307	0	0
FNDC3B	fibronectin type III domain containing 3B (FNDC3B), mRNA [NM_022763]	205360931	NM_022763	7027	1992	2187	1.0982	294.8	112.3
NDUFC2	NADH dehydrogenase (ubiquinone) 1, subcomplex unknown, 2, 14.5kDa (NDUFC2), mRNA [NM_004549]	161353509	NM_004549	2498	23980	3108	-7.7158	644.3	1863.9
RRAS	related RAS viral (r-ras) oncogene homolog (RRAS), mRNA [NM_006270]	142348070	NM_006270	1013	1902	14366	7.552	0	334.8
FAM64A	family with sequence similarity 64, member A (FAM64A), mRNA [NM_019013]	9506604	NM_019013	1483	5935	1349	-4.3981	0	0
TMPRSS2	transmembrane protease, serine 2 (TMPRSS2), mRNA [NM_005656]	205360942	NM_005656	3212	132	524	3.9866	0	0
MICAL1	crotubule associated monoxygenase, calponin and LIM domain containing 1 (MICAL1), mRNA [NM_022765]	205360946	NM_022765	3661	1028	539	-1.9077	0	0
MGC24381	hypothetical protein MGC24381 (MGC24381), mRNA [NM_001001410]	48762675	NM_001001410	1214	3648	3162	-1.1539	0	0
PRMT7	rotein arginine methyltransferase 7 (PRMT7), mRNA [NM_019023]	9506614	NM_019023	2390	2366	2768	1.1701	0	0
PKD1	lycystic kidney disease 1 (autosomal dominant) (PKD1), transcript variant 1, mRNA [NM_001009944]	205360953	NM_001009944	14138	578	2415	4.1825	0	140.7
ATP2C1	ATPase, Ca++ transporting, type 2C, member 1 (ATP2C1), transcript variant 1, mRNA [NM_014382]	48762684	NM_014382	4753	5069	586	-8.6444	362.8	1313.1
CCDC113	coiled-coil domain containing 113 (CCDC113), mRNA [NM_014157]	214830909	NM_014157	5304	83	6327	76.2667	413.6	0
PKD1	lycystic kidney disease 1 (autosomal dominant) (PKD1), transcript variant 2, mRNA [NM_000296]	205360961	NM_000296	14135	88	639	7.2841	0	140.7
AUTS2	utism susceptibility candidate 2 (AUTS2), mRNA [NM_015570]	187829443	NM_015570	6426	3876	2512	-1.543	146	0
PCMTD1	clone 122482 unknown mRNA. [AF293366]	9965385	AF293366	860	112	1214	10.8773	411.4	478.7
MED8	diator of RNA polymerase II transcription, subunit 8 homolog (S. cerevisiae) (MED8), transcript variant 4, mRNA [NM_001001653]	48762703	NM_001001653	1236	993	624	-1.5901	207	285.9
SH3BGR	SH3 domain binding glutamic acid-rich protein (SH3BGR), transcript variant 1, mRNA [NM_007341]	48762710	NM_007341	1246	1549	699	-2.2154	0	0
KIF13B	kinesin family member 13B (KIF13B), mRNA [NM_015254]	156766039	NM_015254	8774	569	779	1.369	0	126.9
TNRC15	trinucleotide repeat containing 15 (TNRC15), mRNA [NM_015575]	156766041	NM_015575	7959	2027	919	-2.2066	269.4	366.1
NIP30	NEFA-interacting nuclear protein NIP30 (NIP30), mRNA [NM_024946]	134254427	NM_024946	2865	1964	1177	-1.6695	688.8	0
NEIL1	donuclease VIII-like 1 (E. coli) (NEIL1), mRNA [NM_024608]	205360990	NM_024608	1907	268	639	2.3815	237.9	0
CN271748	17000599950450 GRN_PREHEP Homo sapiens cDNA 5', mRNA sequence [CN271748]	47288162	CN271748	462	55	688	12.5076	0	0
C1orf113	chromosome 1 open reading frame 113 (C1orf113), mRNA [NM_024676]	242117947	NM_024676	2333	502	2872	5.7236	0	0
FLJ10781	hypothetical protein FLJ10781 (FLJ10781), mRNA [NM_018215]	156766052	NM_018215	3708	73	980	13.4946	279.9	0
STMN2	SCG10=neuron-specific growth-associated protein/stathmin homolog [human, embryo, mRNA, 696 nt]. [S82024]	1478502	S82024	696	54	622	11.5171	0	0
AF290475	clone 124-1V1, mRNA sequence. [AF290475]	15077224	AF290475	1999	751	505	-1.4867	0	0
UBE2G1	ubiquitin-conjugating enzyme E2G 1 (UBC7 homolog, yeast) (UBE2G1), transcript variant 1, mRNA [NM_003342]	75992937	NM_003342	4208	1589	1046	-1.5192	308.4	286.5
PCNXL2	canex-like 2 (Drosophila) (PCNXL2), transcript variant 1, mRNA [NM_014801]	134254442	NM_014801	6817	693	3048	4.3968	152.1	0
USP11	ubiquitin specific peptidase 11 (USP11), mRNA [NM_004651]	75992939	NM_004651	3300	3126	6768	2.1652	340.3	1039.2
BC084557	cDNA clone IMAGE:6302083. [BC084557]	54038381	BC084557	1220	239	512	2.1416	0	0
PNMA5	raneoplastic antigen like 5 (PNMA5), mRNA [NM_052926]	156766062	NM_052926	3204	205	1493	7.2841	0	0
LOC285074	hypothetical protein LOC285074 (LOC285074), mRNA [NM_001012626]	60460917	NM_001012626	2007	700	590	-1.1867	107.8	0
RNF40	ring finger protein 40 (RNF40), mRNA [NM_014771]	37588854	NM_014771	4256	507	582	1.1476	145.4	0
ZNF665	zinc finger protein 665 (ZNF665), mRNA [NM_024733]	134254456	NM_024733	3291	265	544	2.0487	134.1	0
PDPN	doplanin (PDPN), transcript variant 2, mRNA [NM_198389]	54792057	NM_198389	2822	2284	996	-2.2937	0	245.9
EMP3	thelial membrane protein 3 (EMP3), mRNA [NM_001425]	168693626	NM_001425	850	2818	10235	3.6316	1008.9	631.2
SUMO2	SMT3 suppressor of mif two 3 homolog 2 (S. cerevisiae) (SUMO2), transcript variant 1, mRNA [NM_006937]	54792068	NM_006937	1066	10365	26799	2.5856	295.1	309.3
ZNF600	zinc finger protein 600 (ZNF600), mRNA [NM_198457]	156766085	NM_198457	2548	334	1142	3.4199	305	0
MTX1	taxin 1 (MTX1), transcript variant 2, mRNA [NM_198883]	54792074	NM_198883	1552	1470	1773	1.2063	264	673.5
TNRC6C	cDNA FLJ31859 fis, clone NT2RP7001231. [AK056421]	16551819	AK056421	3159	930	2632	2.8316	0	336.1
MTX2	taxin 2 (MTX2), transcript variant 2, mRNA [NM_001006635]	54792076	NM_001006635	1589	4356	1960	-2.2225	810.9	804.5
ENG	doglin (Osler-Rendu-Weber syndrome 1) (ENG), mRNA [NM_000118]	168693645	NM_000118	3196	346	910	2.6282	0	0
CXCR4	chemokine (C-X-C motif) receptor 4 (CXCR4), transcript variant 1, mRNA [NM_001008540]	56790926	NM_001008540	1912	8371	770	-10.8677	78	0
PGM2L1	hosphoglucomutase 2-like 1 (PGM2L1), mRNA [NM_173582]	54792080	NM_173582	8519	816	3001	3.6769	342.7	0
TOB1	, clone IMAGE:4133978, mRNA. [BC015064]	15929233	BC015064	575	329	634	1.9255	98.5	147.7
KRTAP1-3	keratin associated protein 1-3 (KRTAP1-3), mRNA [NM_030966]	13569939	NM_030966	986	8743	23739	2.7151	0	0
CYP51A1	cytochrome P450, family 51, subfamily A, polypeptide 1 (CYP51A1), mRNA [NM_000786]	168693652	NM_000786	3208	3873	2734	-1.4167	297.1	0
F8A1	coagulation factor VIII-associated (intronic transcript) 1 (F8A1), mRNA [NM_012151]	56790933	NM_012151	1720	2774	3427	1.2353	96.6	0
FAM40A	family with sequence similarity 40, member A (FAM40A), mRNA [NM_033088]	56790934	NM_033088	3290	1256	1232	-1.0198	206.3	0
KIAA0240	KIAA0240 (KIAA0240), mRNA [NM_015349]	54792087	NM_015349	6520	1608	3820	2.3758	126.7	0
LGALS9	lectin, galactoside-binding, soluble, 9 (galectin 9) (LGALS9), transcript variant long, mRNA [NM_009587]	102469529	NM_009587	1835	1214	3029	2.4953	0	0
ASCIZ	ATM/ATR-Substrate Chk2-Interacting Zn2+-finger protein (ASCIZ), mRNA [NM_015251]	54792091	NM_015251	4866	1132	648	-1.7484	368.8	0
NFKBIA	uclear factor of kappa light polypeptide gene enhancer in B-cells inhibitor, alpha (NFKBIA), mRNA [NM_020529]	168693660	NM_020529	1579	8839	2332	-3.7901	24.7	64.9
CATSPER2	cation channel, sperm associated 2 (CATSPER2), transcript variant 4, mRNA [NM_172097]	26051226	NM_172097	1678	67	1096	16.3028	0	0
PPP1CA	rotein phosphatase 1, catalytic subunit, alpha isoform (PPP1CA), transcript variant 3, mRNA [NM_001008709]	56790944	NM_001008709	1521	2729	3391	1.2424	497.5	598.8
ERBB2	v-erb-b2 erythroblastic leukemia viral oncogene homolog 2, neuro/glioblastoma derived oncogene homolog (avian) (ERBB2), transcript variant 2, mRNA [NM_001005862]	54792097	NM_001005862	4816	1260	1158	-1.0875	0	0
SALL2	l-like 2 (Drosophila) (SALL2), mRNA [NM_005407]	49087131	NM_005407	4931	1620	1262	-1.2832	0	0
FLJ16542	FLJ16542 protein (FLJ16542), mRNA [NM_001004301]	146149286	NM_001004301	4188	573	1110	1.935	0	0
AK056449	cDNA FLJ31887 fis, clone NT2RP7003050. [AK056449]	16551853	AK056449	2597	117	12066	103.333	0	0
ENST00000265806	RNA; cDNA DKFZp564N123 (from clone DKFZp564N123). [AL050297]	4886448	AL050297	1354	1873	799	-2.3437	0	0
C9orf94	chromosome 9 open reading frame 94 (C9orf94), mRNA [NM_001040272]	154275766	NM_001040272	7818	747	788	1.0542	0	0
UTS2R	urotensin 2 receptor (UTS2R), mRNA [NM_018949]	9506744	NM_018949	1170	17983	26320	1.4637	0	0
AW268902	AW268902 xv48h10.x1 Soares_NFL_T_GBC_S1 Homo sapiens cDNA clone IMAGE:2816419 3', mRNA sequence [AW268902]	6655932	AW268902	485	128	514	4.0172	0	0
DCBLD2	discoidin, CUB and LCCL domain containing 2 (DCBLD2), mRNA [NM_080927]	54792128	NM_080927	6093	26060	7848	-3.3204	411.9	270.4
AHCYL1	S-adenosylhomocysteine hydrolase-like 1 (AHCYL1), mRNA [NM_006621]	111120323	NM_006621	4024	6366	5931	-1.0733	568.8	283.9
PHF20L1	PHD finger protein 20-like 1 (PHF20L1), transcript variant 1, mRNA [NM_016018]	111120330	NM_016018	6263	1070	1082	1.0115	169.8	259.5
RPRM	reprimo, TP53 dependent G2 arrest mediator candidate (RPRM), mRNA [NM_019845]	54792141	NM_019845	1496	878	572	-1.5355	0	0
SERPINF1	rpin peptidase inhibitor, clade F (alpha-2 antiplasmin, pigment epithelium derived factor), member 1 (SERPINF1), mRNA [NM_002615]	54792142	NM_002615	1542	3561	9294	2.6099	0	994.9
EFTUD1	longation factor Tu GTP binding domain containing 1 (EFTUD1), transcript variant 1, mRNA [NM_024580]	111120335	NM_024580	3685	1643	985	-1.6674	247.5	278.2
CA414006	CA414006 UI-H-EZ0-ban-f-19-0-UI.s1 NCI_CGAP_Ch1 Homo sapiens cDNA clone UI-H-EZ0-ban-f-19-0-UI 3', mRNA sequence [CA414006]	24776657	CA414006	637	559	2407	4.3063	0	0
NDUFA2	NADH dehydrogenase (ubiquinone) 1 alpha subcomplex, 2, 8kDa (NDUFA2), mRNA [NM_002488]	142381010	NM_002488	599	7111	6079	-1.1699	631.7	1254.2
ST13	uppression of tumorigenicity 13 (colon carcinoma) (Hsp70 interacting protein) (ST13), mRNA [NM_003932]	21237722	NM_003932	3214	5632	7361	1.307	1255.5	1110.9
HLA-G	LA-G histocompatibility antigen, class I, G (HLA-G), mRNA [NM_002127]	269914083	NM_002127	1578	39416	141910	3.6003	410.7	0
SEC22A	SEC22 vesicle trafficking protein homolog A (S. cerevisiae) (SEC22A), mRNA [NM_012430]	214831081	NM_012430	3429	1084	609	-1.7808	135.2	0
C20orf30	chromosome 20 open reading frame 30 (C20orf30), transcript variant 2, mRNA [NM_001009924]	58331121	NM_001009924	1792	5445	19386	3.5606	0	0
HLA-H	jor histocompatibility complex, class I, H (pseudogene) (HLA-H) on chromosome 6 [NR_001434]	269914105	NR_001434	1839	11160	9343	-1.1944	0	0
CAMK2N2	calcium/calmodulin-dependent protein kinase II inhibitor 2 (CAMK2N2), mRNA [NM_033259]	68161536	NM_033259	1360	338	14202	41.9735	0	274.1
CAMTA1	hypothetical protein SB141 mRNA, complete cds. [AY037153]	14585862	AY037153	563	10834	8862	-1.2226	392.5	0
MAPKAPK5	togen-activated protein kinase-activated protein kinase 5 (MAPKAPK5), transcript variant 2, mRNA [NM_139078]	21237767	NM_139078	2066	1670	571	-2.9259	246.3	135.7
AF119842	PRO1048 mRNA, complete cds. [AF119842]	7770120	AF119842	3548	40	511	12.7919	0	0
MMP11	trix metallopeptidase 11 (stromelysin 3) (MMP11), mRNA [NM_005940]	58331147	NM_005940	2276	1810	3311	1.8295	0	0
BTG2	BTG family, member 2 (BTG2), mRNA [NM_006763]	28872718	NM_006763	2718	664	1042	1.5684	0	15.5
PSMD11	roteasome (prosome, macropain) 26S subunit, non-ATPase, 11 (PSMD11), mRNA [NM_002815]	28872724	NM_002815	1598	6102	1591	-3.8345	205.4	295.5
TBC1D20	TBC1 domain family, member 20 (TBC1D20), mRNA [NM_144628]	111185943	NM_144628	4456	428	2383	5.5613	305.3	175.7
PHF19	PHD finger protein 19 (PHF19), transcript variant 1, mRNA [NM_015651]	58331160	NM_015651	4287	1132	1231	1.0873	326.2	0
PHF19	PHD finger protein 19 (PHF19), transcript variant 2, mRNA [NM_001009936]	58331162	NM_001009936	1001	1564	4072	2.6039	326.2	0
MRPL43	tochondrial ribosomal protein L43 (MRPL43), nuclear gene encoding mitochondrial protein, transcript variant 1, mRNA [NM_032112]	28872733	NM_032112	1016	2920	2833	-1.0307	431.2	242.1
PPP1R9B	rotein phosphatase 1, regulatory subunit 9B, spinophilin (PPP1R9B), mRNA [NM_032595]	140972062	NM_032595	4071	3431	1358	-2.5276	191.7	0
ENST00000328474	PRO1843 mRNA, complete cds. [AF119854]	7770144	AF119854	1268	254	2299	9.0424	0	0
CCT6A	chaperonin containing TCP1, subunit 6A (zeta 1) (CCT6A), transcript variant 1, mRNA [NM_001762]	58331169	NM_001762	2682	19559	7554	-2.589	439.8	288.2
ACOX2	cyl-Coenzyme A oxidase 2, branched chain (ACOX2), mRNA [NM_003500]	225579042	NM_003500	2356	875	558	-1.5687	0	0
PCP4	Purkinje cell protein 4 (PCP4), mRNA [NM_006198]	48762917	NM_006198	566	1658	2459	1.4831	0	0
PACS2	hosphofurin acidic cluster sorting protein 2 (PACS2), mRNA [NM_015197]	155029545	NM_015197	6320	594	704	1.1844	340.9	341.1
HIST3H2A	histone 3, H2a (HIST3H2A), mRNA [NM_033445]	28872747	NM_033445	496	1372	1556	1.1339	0	618.8
HIST3H2BB	histone 3, H2bb (HIST3H2BB), mRNA [NM_175055]	28872748	NM_175055	452	1345	2175	1.6164	0	0
PWP2H	PWP2 periodic tryptophan protein homolog (yeast) (PWP2H), mRNA [NM_005049]	48762925	NM_005049	3277	1307	593	-2.2041	0	119.9
FLJ43339	FLJ43339 protein (FLJ43339), mRNA [NM_207380]	155029551	NM_207380	5344	897	1539	1.716	0	0
SPP1	creted phosphoprotein 1 (osteopontin, bone sialoprotein I, early T-lymphocyte activation 1) (SPP1), transcript variant 2, mRNA [NM_000582]	38146097	NM_000582	1616	7104	1808	-3.9286	1172.3	240.5
CCT8	chaperonin containing TCP1, subunit 8 (theta) (CCT8), mRNA [NM_006585]	48762931	NM_006585	1895	11150	3722	-2.9959	380.5	405.7
COL1A2	collagen, type I, alpha 2 (COL1A2), mRNA [NM_000089]	48762933	NM_000089	5411	57865	40781	-1.4189	0	292.5
TNK2	tyrosine kinase, non-receptor, 2 (TNK2), transcript variant 2, mRNA [NM_001010938]	58331190	NM_001010938	4222	1182	26782	22.6654	0	257.9
PCOLN3	rocollagen (type III) N-endopeptidase (PCOLN3), mRNA [NM_002768]	103485495	NM_002768	2373	119	1184	9.929	0	296.1
TNK2	tyrosine kinase, non-receptor, 2 (TNK2), transcript variant 1, mRNA [NM_005781]	58331192	NM_005781	4476	3873	9613	2.4821	0	257.9
GPR172A	G protein-coupled receptor 172A (GPR172A), mRNA [NM_024531]	38146105	NM_024531	1952	4031	15015	3.7245	119	0
SEMA4B	domain, immunoglobulin domain (Ig), transmembrane domain (TM) and short cytoplasmic domain, (semaphorin) 4B (SEMA4B), transcript variant 1, mRNA [NM_020210]	155029562	NM_020210	3814	192	1791	9.3434	0	88.2
DVL2	dishevelled, dsh homolog 2 (Drosophila) (DVL2), mRNA [NM_004422]	48762939	NM_004422	3046	1340	715	-1.8745	481.6	0
SF3B3	licing factor 3b, subunit 3, 130kDa (SF3B3), mRNA [NM_012426]	225579068	NM_012426	9736	2125	4293	2.02	312.5	139.3
HIP1R	huntingtin interacting protein 1 related (HIP1R), mRNA [NM_003959]	48762941	NM_003959	4473	1651	3395	2.0558	304.2	0
KRTAP8-1	keratin associated protein 8-1 (KRTAP8-1), mRNA [NM_175857]	48762943	NM_175857	573	95	1342	14.1083	0	0
SOD1	uperoxide dismutase 1, soluble (amyotrophic lateral sclerosis 1 (adult)) (SOD1), mRNA [NM_000454]	48762945	NM_000454	981	18428	6621	-2.7833	654.9	272.9
FOXJ2	forkhead box J2 (FOXJ2), mRNA [NM_018416]	38146114	NM_018416	5499	622	867	1.3956	0	148.7
C1orf2	chromosome 1 open reading frame 2 (C1orf2), transcript variant 1, mRNA [NM_006589]	38146115	NM_006589	3209	882	1531	1.7363	0	0
U94903	uman soluble CD44 (CD44) mRNA, with exon v10 extension, partial cds. [U94903]	4100169	U94903	102	38	667	17.5006	0	0
PRKCD	rotein kinase C, delta (PRKCD), transcript variant 1, mRNA [NM_006254]	47157323	NM_006254	2850	560	1587	2.8337	194.3	242.5
LARP7	La ribonucleoprotein domain family, member 7 (LARP7), transcript variant 1, mRNA [NM_016648]	109809740	NM_016648	2303	3312	1738	-1.9063	363.9	0
ATP6AP2	ATPase, H+ transporting, lysosomal accessory protein 2 (ATP6AP2), mRNA [NM_005765]	15011917	NM_005765	2044	7022	827	-8.4881	818.6	877.8
HLA-A	jor histocompatibility complex, class I, A (HLA-A), mRNA [NM_002116]	269914190	NM_002116	1574	11968	11115	-1.0768	443	0
CDK5RAP1	CDK5 regulatory subunit associated protein 1 (CDK5RAP1), transcript variant 2, mRNA [NM_016082]	28872783	NM_016082	1944	913	1188	1.3008	358	267.1
NDFIP2	Nedd4 family interacting protein 2 (NDFIP2), mRNA [NM_019080]	239046737	NM_019080	4666	1188	769	-1.5454	793.1	544.3
ARS2	ARS2 protein (ARS2), transcript variant 2, mRNA [NM_182800]	58331219	NM_182800	3065	7143	8399	1.1757	188	267.3
CDK5RAP3	CDK5 regulatory subunit associated protein 3 (CDK5RAP3), transcript variant 1, mRNA [NM_176095]	28872789	NM_176095	2809	3035	3720	1.2256	455.8	0
C3orf54	chromosome 3 open reading frame 54 (C3orf54), mRNA [NM_203370]	42766423	NM_203370	1058	528	1860	3.5261	0	0
GLT8D1	glycosyltransferase 8 domain containing 1 (GLT8D1), transcript variant 3, mRNA [NM_001010983]	58331224	NM_001010983	2347	6127	527	-11.6164	165.3	985.8
RASGEF1C	RasGEF domain family, member 1C (RASGEF1C), transcript variant 1, mRNA [NM_175062]	73088875	NM_175062	2216	48	918	19.0859	0	0
CEBPB	CCAAT/enhancer binding protein (C/EBP), beta (CEBPB), mRNA [NM_005194]	28872795	NM_005194	1837	351	11780	33.571	39.7	12.6
DNASE2	deoxyribonuclease II, lysosomal (DNASE2), mRNA [NM_001375]	58331228	NM_001375	2011	1099	752	-1.4617	384.1	0
DALRD3	DALR anticodon binding domain containing 3 (DALRD3), transcript variant 2, mRNA [NM_018114]	58331231	NM_018114	2242	1286	1140	-1.1284	0	0
CCT5	chaperonin containing TCP1, subunit 5 (epsilon) (CCT5), mRNA [NM_012073]	58331232	NM_012073	3403	23061	1228	-18.7765	337.4	472.3
C1QBP	complement component 1, q subcomponent binding protein (C1QBP), nuclear gene encoding mitochondrial protein, mRNA [NM_001212]	28872801	NM_001212	1163	23441	11341	-2.0669	334.4	252.6
CBFA2T3	core-binding factor, runt domain, alpha subunit 2; translocated to, 3 (CBFA2T3), transcript variant 1, mRNA [NM_005187]	28872802	NM_005187	4265	23	503	22.1272	331.4	0
C12orf53	chromosome 12 open reading frame 53 (C12orf53), mRNA [NM_153685]	31559779	NM_153685	2240	372	1876	5.0449	0	0
SEMA4C	domain, immunoglobulin domain (Ig), transmembrane domain (TM) and short cytoplasmic domain, (semaphorin) 4C (SEMA4C), mRNA [NM_017789]	157388901	NM_017789	3585	5056	3124	-1.6182	0	39.4
DUSP4	dual specificity phosphatase 4 (DUSP4), transcript variant 1, mRNA [NM_001394]	58331238	NM_001394	2498	480	2645	5.5108	0	0
HEATR2	EAT repeat containing 2 (HEATR2), mRNA [NM_017802]	157388903	NM_017802	3424	1233	2815	2.2831	812.7	0
FHOD3	formin homology 2 domain containing 3 (FHOD3), mRNA [NM_025135]	58331241	NM_025135	4942	2798	1443	-1.9388	0	0
FAM120C	family with sequence similarity 120C (FAM120C), mRNA [NM_017848]	157388907	NM_017848	8090	290	2904	10.0262	0	0
GAD1	glutamate decarboxylase 1 (brain, 67kDa) (GAD1), transcript variant GAD25, mRNA [NM_013445]	58331244	NM_013445	1272	1084	752	-1.4413	0	0
KIAA0196	KIAA0196 (KIAA0196), mRNA [NM_014846]	120952850	NM_014846	4173	3435	713	-4.8203	530.2	0
ICOSLG	ducible T-cell co-stimulator ligand (ICOSLG), mRNA [NM_015259]	58331247	NM_015259	3239	144	2067	14.3918	0	0
C4orf27	chromosome 4 open reading frame 27 (C4orf27), mRNA [NM_017867]	157388913	NM_017867	1233	2156	1419	-1.5193	0	0
OBSCN	bscurin, cytoskeletal calmodulin and titin-interacting RhoGEF (OBSCN), mRNA [NM_052843]	58331252	NM_052843	20431	73	580	7.9323	0	0
LOC197322	hypothetical protein LOC197322 (LOC197322), mRNA [NM_174917]	187761342	NM_174917	3625	896	2664	2.974	0	0
SAP130	Sin3A-associated protein, 130kDa (SAP130), mRNA [NM_024545]	225579129	NM_024545	4068	1887	1269	-1.4867	200.5	252.2
ZNF655	zinc finger protein 655 (ZNF655), transcript variant 5, mRNA [NM_001009957]	58331259	NM_001009957	2002	1082	2941	2.717	328.2	0
FLJ20551	hypothetical protein FLJ20551 (FLJ20551), mRNA [NM_017875]	157388924	NM_017875	2124	1367	527	-2.5935	0	0
EPN3	3 (EPN3), mRNA [NM_017957]	157388928	NM_017957	3944	64	891	13.9137	0	0
EPHX1	xide hydrolase 1, microsomal (xenobiotic) (EPHX1), mRNA [NM_000120]	216548032	NM_000120	1847	613	746	1.2176	0	0
AARSL	lanyl-tRNA synthetase like (AARSL), mRNA [NM_020745]	145199235	NM_020745	4782	784	1110	1.4151	0	0
LOC653773	PREDICTED: Homo sapiens similar to ribosomal protein L31 (LOC649682), mRNA [XM_938755]	113414276	XM_938755	387	8966	9282	1.0352	0	0
FOXK1	forkhead box K1 (FOXK1), mRNA [NM_001037165]	82546823	NM_001037165	11191	63	542	8.5786	372.1	178.2
STX17	yntaxin 17 (STX17), mRNA [NM_017919]	157388936	NM_017919	6910	344	1177	3.4177	679.1	192.6
NME2	-metastatic cells 2, protein (NM23B) expressed in (NME2), transcript variant 1, mRNA [NM_002512]	66392201	NM_002512	822	77259	28779	-2.6845	449.1	570.4
AI637825	AI637825 tt26c05.x1 NCI_CGAP_GC6 Homo sapiens cDNA clone IMAGE:2241896 3', mRNA sequence [AI637825]	4690059	AI637825	318	52	2290	43.967	0	0
ARHGEF4	Rho guanine nucleotide exchange factor (GEF) 4 (ARHGEF4), transcript variant 2, mRNA [NM_032995]	15011980	NM_032995	4258	1227	1435	1.1695	0	0
EXOC4	xocyst complex component 4 (EXOC4), transcript variant 1, mRNA [NM_021807]	82546829	NM_021807	4203	1867	513	-3.6373	394.9	381.9
ARL5A	ADP-ribosylation factor-like 5A (ARL5A), transcript variant 1, mRNA [NM_012097]	82546834	NM_012097	3169	1009	1068	1.0587	406.8	199.2
GPR172B	G protein-coupled receptor 172B (GPR172B), mRNA [NM_017986]	157388952	NM_017986	2395	53	1585	29.9835	0	496.6
BCR	breakpoint cluster region (BCR), transcript variant 1, mRNA [NM_004327]	82546842	NM_004327	6927	240	1503	6.2764	0	227.6
BCR	breakpoint cluster region (BCR), transcript variant 2, mRNA [NM_021574]	82546844	NM_021574	6795	683	2091	3.0608	0	227.6
KIAA0415	KIAA0415 protein (KIAA0415), mRNA [NM_014855]	82546846	NM_014855	2890	1350	2016	1.4931	153.4	0
TIAM2	T-cell lymphoma invasion and metastasis 2 (TIAM2), transcript variant 1, mRNA [NM_012454]	73695941	NM_012454	5916	1199	2707	2.2581	276.1	79.6
PRIMA1	roline rich membrane anchor 1 (PRIMA1), mRNA [NM_178013]	214831265	NM_178013	3668	186	3013	16.196	0	0
SLFN11	chlafen family member 11 (SLFN11), mRNA [NM_152270]	157388964	NM_152270	5015	753	587	-1.2828	203.5	0
CCDC99	coiled-coil domain containing 99 (CCDC99), mRNA [NM_017785]	157388974	NM_017785	2683	1672	1688	1.0095	535.6	273.4
LOC652147	PREDICTED: Homo sapiens similar to U5 snRNP-specific protein, 200 kDa (LOC652147), mRNA [XM_941485]	169218224	XM_941485	5103	257	956	3.7132	0	0
P117	hypothetical protein P117 (P117), mRNA [NM_205767]	45387954	NM_205767	943	4360	12448	2.8548	1352.8	0
CD248	CD248 molecule, endosialin (CD248), mRNA [NM_020404]	45387956	NM_020404	2576	3084	3658	1.1863	0	238
COG1	component of oligomeric golgi complex 1 (COG1), mRNA [NM_018714]	82546870	NM_018714	3035	1320	4593	3.4785	285.3	275.2
C15orf20	chromosome 15 open reading frame 20 (C15orf20), mRNA [NM_025049]	82546871	NM_025049	2659	144	997	6.9202	0	0
C8orf31	chromosome 8 open reading frame 31 (C8orf31), mRNA [NM_173687]	142384979	NM_173687	1875	114	864	7.5534	0	0
GTPBP1	GTP binding protein 1 (GTPBP1), mRNA [NM_004286]	82546878	NM_004286	5074	115	1155	10.025	266.6	332.7
LOC441212	PNAS-13 mRNA, complete cds. [AF274938]	12751042	AF274938	971	996	612	-1.6268	40.1	0
POTE14	rotein expressed in prostate, ovary, testis, and placenta 14 (POTE14), transcript variant POTE-14A, mRNA [NM_001005356]	226693315	NM_001005356	1926	30	650	21.4385	0	0
ARHGAP27	Rho GTPase activating protein 27 (ARHGAP27), mRNA [NM_199282]	226693319	NM_199282	3654	52	1145	21.8194	0	0
C14orf100	chromosome 14 open reading frame 100 (C14orf100), mRNA [NM_016475]	149158715	NM_016475	2377	5282	1906	-2.7714	0	0
PHLDB2	leckstrin homology-like domain, family B, member 2, mRNA (cDNA clone IMAGE:5169755), complete cds. [BC038806]	24416459	BC038806	1960	62	569	9.1822	0	224.3
CAPN2	calpain 2, (m/II) large subunit (CAPN2), mRNA [NM_001748]	157389004	NM_001748	3492	23970	4945	-4.8477	0	348.4
COL7A1	collagen, type VII, alpha 1 (epidermolysis bullosa, dystrophic, dominant and recessive) (COL7A1), mRNA [NM_000094]	157389010	NM_000094	9169	3355	1987	-1.6887	0	0
GHITM	growth hormone inducible transmembrane protein (GHITM), mRNA [NM_014394]	118200355	NM_014394	2449	3547	6001	1.692	911.3	456.4
CELSR2	cadherin, EGF LAG seven-pass G-type receptor 2 (flamingo homolog, Drosophila) (CELSR2), mRNA [NM_001408]	157389013	NM_001408	10540	248	688	2.7745	343	0
TRIM14	tripartite motif-containing 14 (TRIM14), transcript variant 2, mRNA [NM_033219]	15208664	NM_033219	1479	86	670	7.7588	391.2	0
MEF2B	MADS box transcription enhancer factor 2, polypeptide B (myocyte enhancer factor 2B), mRNA (cDNA clone IMAGE:4280324), complete cds. [BC010931]	15012063	BC010931	1020	656	3285	5.0106	198.5	0
ZBTB20	zinc finger and BTB domain containing 20, mRNA (cDNA clone IMAGE:4291354), partial cds. [BC010934]	15012068	BC010934	1522	128	2906	22.7274	0	93.6
PQBP1	lyglutamine binding protein 1 (PQBP1), transcript variant 1, mRNA [NM_005710]	74027245	NM_005710	1147	1501	5413	3.6072	455.1	427
ZNF307	cDNA FLJ32136 fis, clone PEBLM2000395, moderately similar to ZINC FINGER PROTEIN 165. [AK056698]	16552175	AK056698	2180	179	1993	11.1328	0	0
CBR4	carbonyl reductase 4 (CBR4), mRNA [NM_032783]	55775472	NM_032783	3474	1800	912	-1.9733	1117.7	0
RPS19BP1	ribosomal protein S19 binding protein 1 (RPS19BP1), mRNA [NM_194326]	55775474	NM_194326	952	5516	4801	-1.1489	270.3	277.4
EXOSC8	xosome component 8 (EXOSC8), mRNA [NM_181503]	224465145	NM_181503	1427	5771	1502	-3.8431	468.3	765.1
BQ365891	BQ365891 CM0-GN0111-230900-569-g06 GN0111 Homo sapiens cDNA, mRNA sequence [BQ365891]	21041403	BQ365891	470	257	2423	9.4316	0	0
C10orf77	chromosome 10 open reading frame 77 (C10orf77), mRNA [NM_024789]	74027271	NM_024789	2834	371	856	2.304	0	0
STOX2	torkhead box 2 (STOX2), mRNA [NM_020225]	55742729	NM_020225	4654	101	919	9.0835	0	0
HIST1H2BK	histone 1, H2bk (HIST1H2BK), mRNA [NM_080593]	18105047	NM_080593	820	2058	2209	1.0734	322.6	0
ZNF700	zinc finger protein 700 (ZNF700), mRNA [NM_144566]	55742735	NM_144566	2884	798	792	-1.0078	162	0
GABRA3	gamma-aminobutyric acid (GABA) A receptor, alpha 3 (GABRA3), mRNA [NM_000808]	156602646	NM_000808	2785	30	864	28.6514	0	0
DYNLL1	dynein, light chain, LC8-type 1 (DYNLL1), transcript variant 3, mRNA [NM_003746]	83267869	NM_003746	733	22733	14820	-1.534	204	747.1
EVI5L	cotropic viral integration site 5-like (EVI5L), mRNA [NM_145245]	229576990	NM_145245	3834	185	791	4.2855	0	0
IKBKG	hibitor of kappa light polypeptide gene enhancer in B-cells, kinase gamma (IKBKG), mRNA [NM_003639]	142381344	NM_003639	2120	957	1442	1.5063	398.6	527.6
SCRN1	cernin 1 (SCRN1), mRNA [NM_014766]	224465186	NM_014766	5278	8707	1433	-6.0751	318	0
AGPAT3	1-acylglycerol-3-phosphate O-acyltransferase 3 (AGPAT3), transcript variant 1, mRNA [NM_020132]	83267875	NM_020132	6555	1129	1858	1.6462	329.1	1004.2
TXNIP	thioredoxin interacting protein (TXNIP), mRNA [NM_006472]	171184420	NM_006472	2953	18556	10349	-1.7931	63.6	59
EIF2B5	ukaryotic translation initiation factor 2B, subunit 5 epsilon, 82kDa (EIF2B5), mRNA [NM_003907]	83267878	NM_003907	2898	1649	1027	-1.6052	183.7	540.5
BF869497	BF869497 IL3-ET0115-091000-286-D05 ET0115 Homo sapiens cDNA, mRNA sequence [BF869497]	12259627	BF869497	136	2008	2215	1.1031	0	0
C11orf2	chromosome 11 open reading frame2 (C11orf2), mRNA [NM_013265]	8393008	NM_013265	2546	2367	3109	1.3135	0	0
C1orf142	chromosome 1 open reading frame 142 (C1orf142), mRNA [NM_053052]	224465201	NM_053052	2388	4181	2016	-2.0742	0	0
LIMK2	LIM domain kinase 2 (LIMK2), transcript variant 2b, mRNA [NM_016733]	73390131	NM_016733	3848	1353	2046	1.5115	207.4	0
MYOZ3	yozenin 3 (MYOZ3), mRNA [NM_133371]	171184444	NM_133371	3483	141	2435	17.2523	0	0
CEP350	centrosomal protein 350kDa (CEP350), mRNA [NM_014810]	171184450	NM_014810	13473	792	1165	1.4704	221.9	95.1
TROAP	trophinin associated protein (tastin) (TROAP), mRNA [NM_005480]	154800452	NM_005480	2618	1920	3136	1.6332	181.8	95.6
U85992	uman clone IMAGE:35527 unknown protein mRNA, partial cds. [U85992]	1835745	U85992	1699	43	564	12.9962	0	0
LOC401588	full-length cDNA clone CS0DI087YI13 of Placenta Cot 25-normalized of Homo sapiens (human). [CR619110]	50499917	CR619110	1848	395	2376	6.0173	0	0
PLEKHB2	leckstrin homology domain containing, family B (evectins) member 2 (PLEKHB2), transcript variant 2, mRNA [NM_017958]	154800475	NM_017958	4323	907	593	-1.5296	302.6	317
AK024930	cDNA: FLJ21277 fis, clone COL01831. [AK024930]	10437349	AK024930	1817	14937	44323	2.9673	0	0
CENPN	centromere protein N (CENPN), mRNA [NM_018455]	154800481	NM_018455	1465	4504	3284	-1.3718	221	0
C21orf89	C21orf89 protein (C21orf89) mRNA, complete cds. [AF426268]	21434722	AF426268	530	42	525	12.5367	0	0
PPP1R12C	rotein phosphatase 1, regulatory (inhibitor) subunit 12C (PPP1R12C), mRNA [NM_017607]	142348643	NM_017607	2942	1538	865	-1.7773	0	244.1
BC000206	, clone IMAGE:3350658, mRNA. [BC000206]	12652900	BC000206	1507	2831	1328	-2.1314	0	0
SPFH1	SPFH domain family, member 1 (SPFH1), mRNA [NM_006459]	154800486	NM_006459	3450	3327	1748	-1.9035	0	259
ENST00000240820	PREDICTED: Homo sapiens similar to peptidylprolyl isomerase A isoform 1 (LOC131691), mRNA [XM_929754]	113414505	XM_929754	701	9064	3708	-2.4446	0	0
LOC145694	cDNA FLJ32231 fis, clone PLACE6004491. [AK056793]	16552299	AK056793	1778	1851	10352	5.5918	0	0
TBC1D14	TBC1 domain family, member 14 (TBC1D14), mRNA [NM_020773]	164565365	NM_020773	5009	2349	2804	1.1937	198.5	175.6
BC037911	cDNA clone IMAGE:5277449. [BC037911]	23138683	BC037911	1178	165	3246	19.7084	0	0
AK056809	cDNA FLJ32247 fis, clone PROST1000120. [AK056809]	16552317	AK056809	3019	1033	882	-1.1717	0	0
BC037919	cDNA clone IMAGE:5278089. [BC037919]	23138688	BC037919	1651	58	1482	25.7056	0	0
BC000228	, Similar to transducin-like enhancer of split 1, homolog of Drosophila E(sp1), clone IMAGE:3353308, mRNA. [BC000228]	12652940	BC000228	4225	15502	30350	1.9578	0	0
MYOHD1	yosin head domain containing 1 (MYOHD1), transcript variant 3, mRNA [NM_001033580]	254939535	NM_001033580	2256	1997	1416	-1.4104	191.9	0
ACO2	conitase 2, mitochondrial (ACO2), nuclear gene encoding mitochondrial protein, mRNA [NM_001098]	46411160	NM_001098	2744	9816	20765	2.1153	517.3	681.6
FAM96B	family with sequence similarity 96, member B (FAM96B), mRNA [NM_016062]	214831508	NM_016062	706	9054	10224	1.1292	611.2	0
RP11-444E17.2	hypothetical protein MGC33600 (MGC33600), mRNA [NM_182539]	229577122	NM_182539	1686	38	912	24.2178	0	0
ATP5A1	ATP synthase, H+ transporting, mitochondrial F1 complex, alpha subunit 1, cardiac muscle (ATP5A1), nuclear gene encoding mitochondrial protein, transcript variant 1, mRNA [NM_001001937]	50345983	NM_001001937	1950	25746	13421	-1.9183	353.6	606.7
AHR	ryl hydrocarbon receptor (AHR), mRNA [NM_001621]	229577137	NM_001621	6247	3361	841	-3.9989	0	93.8
LOC647179	cDNA FLJ32293 fis, clone PROST2001739. [AK056855]	16552370	AK056855	2090	721	19630	27.2354	0	0
AK056856	cDNA FLJ32294 fis, clone PROST2001796. [AK056856]	16552372	AK056856	2653	46	603	13.2335	0	0
ENST00000237763	PREDICTED: Homo sapiens similar to basic transcription factor 3 (LOC643412), mRNA [XM_927413]	113414582	XM_927413	961	8805	3380	-2.6052	0	0
PPP2R5C	rotein phosphatase 2, regulatory subunit B (B56), gamma isoform (PPP2R5C), transcript variant 1, mRNA [NM_002719]	240849335	NM_002719	4445	3801	1183	-3.2128	696.1	402.3
AF009267	clone FBA1 Cri-du-chat region mRNA. [AF009267]	2331069	AF009267	1356	86	751	8.696	0	0
KIAA1922	KIAA1922 protein, mRNA (cDNA clone IMAGE:2960715), complete cds. [BC033082]	23138750	BC033082	1736	65	1189	18.3237	0	0
C16orf33	chromosome 16 open reading frame 33 (C16orf33), mRNA [NM_024571]	164565439	NM_024571	1103	3027	2024	-1.4955	0	0
SLC5A2	lute carrier family 5 (sodium/glucose cotransporter), member 2 (SLC5A2), mRNA [NM_003041]	164663744	NM_003041	2279	456	10262	22.5058	0	0
SLC16A2	lute carrier family 16 (monocarboxylic acid transporters), member 2 (SLC16A2), mRNA [NM_006517]	164663748	NM_006517	4396	1962	776	-2.5297	0	0
SERHL2	rine hydrolase-like 2 (SERHL2), mRNA [NM_014509]	25006533	NM_014509	1374	371	781	2.1018	0	0
GTF2H1	general transcription factor IIH, polypeptide 1 (62kD subunit) (GTF2H1), mRNA [NM_005316]	214831569	NM_005316	3308	1709	660	-2.5882	540	137.9
LRSAM1	leucine rich repeat and sterile alpha motif containing 1 (LRSAM1), transcript variant 1, mRNA [NM_138361]	53729358	NM_138361	3186	107	1265	11.8136	0	194.2
HMGCL	3-hydroxymethyl-3-methylglutaryl-Coenzyme A lyase (hydroxymethylglutaricaciduria) (HMGCL), mRNA [NM_000191]	62198231	NM_000191	1617	2194	1326	-1.6551	0	664.5
FLJ14981	hypothetical protein FLJ14981 (FLJ14981), mRNA [NM_032868]	229577176	NM_032868	1583	1199	881	-1.3609	0	0
TAF7	TAF7 RNA polymerase II, TATA box binding protein (TBP)-associated factor, 55kDa (TAF7), mRNA [NM_005642]	14717406	NM_005642	2310	11848	1328	-8.9218	138.4	0
CARD9	caspase recruitment domain family, member 9, mRNA (cDNA clone MGC:87491 IMAGE:30343821), complete cds. [BC070091]	47124967	BC070091	4078	2564	6738	2.6281	0	0
PARP2	ly (ADP-ribose) polymerase family, member 2 (PARP2), mRNA [NM_005484]	110825960	NM_005484	1904	3509	981	-3.5788	267.3	454
AK131472	cDNA FLJ16640 fis, clone TESTI4028938, moderately similar to Zinc finger protein 85. [AK131472]	47077458	AK131472	3203	1644	10954	6.6635	0	0
PARP3	ly (ADP-ribose) polymerase family, member 3 (PARP3), transcript variant 3, mRNA [NM_001003935]	158634479	NM_001003935	2477	1016	2705	2.663	0	473
ZNF513	zinc finger protein 513 (ZNF513), mRNA [NM_144631]	47419890	NM_144631	2148	426	560	1.3135	0	0
FLJ11259	hypothetical protein FLJ11259 (FLJ11259), mRNA [NM_018370]	110825977	NM_018370	3553	1404	661	-2.1227	0	0
CALM2	calmodulin 2 (phosphorylase kinase, delta) (CALM2), mRNA [NM_001743]	229577210	NM_001743	1309	41286	4491	-9.1931	279.5	294.6
GLIPR1	GLI pathogenesis-related 1 (glioma) (GLIPR1), mRNA [NM_006851]	110825979	NM_006851	3924	4909	2002	-2.4519	311.1	187.9
CSNK2A1	casein kinase 2, alpha 1 polypeptide (CSNK2A1), transcript variant 1, mRNA [NM_177559]	47419901	NM_177559	2849	1486	1010	-1.4717	532.5	416.8
RHO	rhodopsin (opsin 2, rod pigment) (retinitis pigmentosa 4, autosomal dominant) (RHO), mRNA [NM_000539]	169808383	NM_000539	2768	274	59706	217.908	0	0
TNFRSF13C	tumor necrosis factor receptor superfamily, member 13C (TNFRSF13C), mRNA [NM_052945]	169808386	NM_052945	934	56	776	13.8597	0	0
ENST00000379440	.sapiens mRNA for prion protein. [X82545]	791044	X82545	196	155093	174147	1.1229	0	0
TXNDC9	thioredoxin domain containing 9 (TXNDC9), mRNA [NM_005783]	47419912	NM_005783	1556	3084	965	-3.1973	207	371.1
WARS	tryptophanyl-tRNA synthetase (WARS), transcript variant 1, mRNA [NM_004184]	47419913	NM_004184	2884	5365	8941	1.6665	590.5	443.8
DCN	decorin (DCN), transcript variant A1, mRNA [NM_001920]	47419925	NM_001920	2305	10860	6037	-1.7989	0	1244.6
PABPN1	ly(A) binding protein, nuclear 1 (PABPN1), mRNA [NM_004643]	169808407	NM_004643	3080	7206	7988	1.1085	460.5	219.8
ZNF418	zinc finger protein 418 (ZNF418), mRNA [NM_133460]	52138522	NM_133460	3712	221	1783	8.0703	0	0
SRPK1	SFRS protein kinase 1 (SRPK1), mRNA [NM_003137]	47419935	NM_003137	4361	4852	1342	-3.6166	1237.8	284.4
FAM86B1	family with sequence similarity 86, member B1 (FAM86B1), mRNA [NM_032916]	54792742	NM_032916	2041	2709	2487	-1.0892	99.6	0
PHKB	hosphorylase kinase, beta (PHKB), transcript variant 1, mRNA [NM_000293]	169808423	NM_000293	5491	3097	3593	1.1601	629.4	688.4
BC015370	cDNA clone IMAGE:3916023, partial cds. [BC015370]	15929897	BC015370	1244	176	1352	7.6905	0	0
C9orf30	chromosome 9 open reading frame 30 (C9orf30), mRNA [NM_080655]	18087818	NM_080655	1175	2213	1602	-1.3814	0	0
AY358211	clone DNA170192 AALS9165 (UNQ9165) mRNA, complete cds. [AY358211]	37181533	AY358211	2052	91	953	10.4836	0	0
FAM92A3	family with sequence similarity 92, member A3, mRNA (cDNA clone MGC:71735 IMAGE:5265575), complete cds. [BC059396]	37589555	BC059396	2496	334	1386	4.146	0	0
BUD13	BUD13 homolog (yeast) (BUD13), mRNA [NM_032725]	229577269	NM_032725	2216	3943	1077	-3.6617	61.4	92
PRPS1	hosphoribosyl pyrophosphate synthetase 1 (PRPS1), mRNA [NM_002764]	164663865	NM_002764	2156	4849	6701	1.3819	546.1	417.2
DENND2A	DENN/MADD domain containing 2A (DENND2A), mRNA [NM_015689]	154813194	NM_015689	3485	1810	1262	-1.4346	0	246.1
ACTC	ctin, alpha, cardiac muscle (ACTC), mRNA [NM_005159]	113722123	NM_005159	3693	146	1078	7.4093	0	0
CUTA	cutA divalent cation tolerance homolog (E. coli) (CUTA), transcript variant 2, mRNA [NM_015921]	62526020	NM_015921	1214	18280	10067	-1.8158	519.2	0
BC104151	cDNA clone IMAGE:40029344. [BC104151]	74355270	BC104151	512	1152	533	-2.1612	0	0
AI078143	AI078143 oz30b05.x1 Soares_total_fetus_Nb2HF8_9w Homo sapiens cDNA clone IMAGE:1676817 3' similar to contains Alu repetitive element;contains element PTR7 repetitive element ;, mRNA sequence [AI078143]	3412551	AI078143	550	495	816	1.6478	0	0
COL5A2	collagen, type V, alpha 2 (COL5A2), mRNA [NM_000393]	89363016	NM_000393	6930	4647	1122	-4.1407	0	458.3
BC040596	cDNA clone IMAGE:5270177. [BC040596]	26251849	BC040596	3652	27	917	34.0143	0	0
C12orf32	chromosome 12 open reading frame 32 (C12orf32), mRNA [NM_031465]	52138573	NM_031465	1872	411	530	1.2905	0	0
TPI1	triosephosphate isomerase 1 (TPI1), mRNA [NM_000365]	226529872	NM_000365	1366	29802	60421	2.0274	408.1	1165.7
ENST00000373886	cDNA FLJ26539 fis, clone KDN09310. [AK130049]	34526785	AK130049	2232	1765	578	-3.0522	0	0
TUBGCP2	tubulin, gamma complex associated protein 2 (TUBGCP2), mRNA [NM_006659]	89363032	NM_006659	3198	1143	1410	1.233	470.8	512.4
FYTTD1	forty-two-three domain containing 1 (FYTTD1), transcript variant 2, mRNA [NM_001011537]	240849500	NM_001011537	3654	3097	1186	-2.6103	652.5	338.8
CASKIN1	CASK interacting protein 1 (CASKIN1), mRNA [NM_020764]	229577309	NM_020764	5695	250	835	3.3458	0	0
ATP7B	ATPase, Cu++ transporting, beta polypeptide (ATP7B), transcript variant 1, mRNA [NM_000053]	55743070	NM_000053	6644	278	898	3.2289	0	0
BM547196	BM547196 AGENCOURT_6499364 NIH_MGC_124 Homo sapiens cDNA clone IMAGE:5730270 5', mRNA sequence [BM547196]	18780774	BM547196	1214	8648	20433	2.3627	0	0
GOLPH4	golgi phosphoprotein 4 (GOLPH4), mRNA [NM_014498]	154813202	NM_014498	2838	1634	1397	-1.1695	0	603.3
RANBP10	RAN binding protein 10 (RANBP10), mRNA [NM_020850]	40538735	NM_020850	5305	1287	1140	-1.1295	133	155
FADS1	fatty acid desaturase 1 (FADS1), mRNA [NM_013402]	214831729	NM_013402	4432	3504	6232	1.7785	0	363.4
ZNF588	zinc finger protein 588 (ZNF588), transcript variant 1, mRNA [NM_016220]	62243603	NM_016220	5508	259	977	3.7681	0	0
COL14A1	collagen, type XIV, alpha 1 (undulin) (COL14A1), mRNA [NM_021110]	55743095	NM_021110	6463	1012	920	-1.0997	0	0
LOC643668	PREDICTED: Homo sapiens similar to peptidase (prosome, macropain) 26S subunit, ATPase 1, transcript variant 1 (LOC643668), mRNA [XM_928629]	89035385	XM_928629	1571	2280	862	-2.6453	0	0
SARDH	SARDH mRNA, alternatively spliced, complete cds. [AF095737]	5902971	AF095737	1739	235	18592	79.2034	0	0
RNF135	ring finger protein 135 (RNF135), transcript variant 1, mRNA [NM_032322]	37655166	NM_032322	2195	1228	1626	1.3242	0	190
NADK	NAD kinase (NADK), mRNA [NM_023018]	55743111	NM_023018	3283	1632	1937	1.1867	313.7	402.8
BC113121	cDNA clone MGC:133036 IMAGE:40008160, complete cds. [BC113121]	86577801	BC113121	3174	5659	154306	27.266	0	0
SMR3A	ubmaxillary gland androgen regulated protein 3 homolog A (mouse) (SMR3A), mRNA [NM_012390]	59806356	NM_012390	598	110	3212	29.2619	0	0
ST8SIA2	ST8 alpha-N-acetyl-neuraminide alpha-2,8-sialyltransferase 2 (ST8SIA2), mRNA [NM_006011]	59806358	NM_006011	5626	137	2382	17.4175	0	0
CD242823	AGENCOURT_14126724 NIH_MGC_179 Homo sapiens cDNA clone IMAGE:30385216 5', mRNA sequence [CD242823]	31003287	CD242823	885	970	549	-1.7663	0	0
RPL32	ribosomal protein L32 (RPL32), transcript variant 3, mRNA [NM_001007074]	55743129	NM_001007074	1787	59394	51398	-1.1556	401.6	284.9
RPP40	ribonuclease P 40kDa subunit (RPP40), mRNA [NM_006638]	55743131	NM_006638	1174	2244	566	-3.9637	229.6	721.3
RAB11FIP5	RAB11 family interacting protein 5 (class I) (RAB11FIP5), mRNA [NM_015470]	144446108	NM_015470	4362	2118	2409	1.1372	0	173.2
IFI35	terferon-induced protein 35 (IFI35), mRNA [NM_005533]	216548122	NM_005533	1234	638	1253	1.963	0	567.2
LCE1A	late cornified envelope 1A (LCE1A), mRNA [NM_178348]	30387653	NM_178348	333	5430	21862	4.0261	0	0
SSH3	lingshot homolog 3 (Drosophila) (SSH3), transcript variant 2, mRNA [NM_018276]	24586672	NM_018276	2604	1313	1025	-1.2802	0	0
AW138903	AW138903 UI-H-BI1-aeq-e-09-0-UI.s1 NCI_CGAP_Sub3 Homo sapiens cDNA clone IMAGE:2720344 3', mRNA sequence [AW138903]	6143221	AW138903	582	533	1034	1.9422	0	0
YIPF1	Yip1 domain family, member 1 (YIPF1), mRNA [NM_018982]	40538797	NM_018982	1876	989	1113	1.126	0	2286.4
RAP1GDS1	RAP1, GTP-GDP dissociation stimulator 1 (RAP1GDS1), mRNA [NM_021159]	155030193	NM_021159	3767	1072	562	-1.9071	761.4	312.6
FLJ10213	hypothetical protein FLJ10213 (FLJ10213), mRNA [NM_018029]	40538805	NM_018029	1679	370	1381	3.7293	0	0
CCDC23	coiled-coil domain containing 23 (CCDC23), mRNA [NM_199342]	212275895	NM_199342	816	1350	1082	-1.2472	278.2	679
BZW2	basic leucine zipper and W2 domains 2 (BZW2), mRNA [NM_014038]	229577400	NM_014038	1867	6878	2113	-3.2553	445.4	571.4
C1orf198	chromosome 1 open reading frame 198 (C1orf198), mRNA [NM_032800]	211063483	NM_032800	3778	9223	10639	1.1535	0	0
PARN	ly(A)-specific ribonuclease (deadenylation nuclease) (PARN), mRNA [NM_002582]	197333693	NM_002582	3087	1139	1033	-1.1019	305.6	361.4
HD	huntingtin (Huntington disease) (HD), mRNA [NM_002111]	90903230	NM_002111	13481	581	1248	2.1475	364.3	431.1
AI263220	AI263220 qz36f10.x1 NCI_CGAP_Kid11 Homo sapiens cDNA clone IMAGE:2029003 3' similar to TR:Q14041 Q14041 COLLAGEN VI ALPHA-1 N-TERMINAL GLOBULAR DOMAIN PRECURSOR ;, mRNA sequence [AI263220]	3871423	AI263220	154	812	668	-1.2157	0	0
CR619482	full-length cDNA clone CS0DK012YM11 of HeLa cells Cot 25-normalized of Homo sapiens (human). [CR619482]	50500289	CR619482	664	19050	11878	-1.6037	0	0
HLA-DRB1	jor histocompatibility complex, class II, DR beta 1 (HLA-DRB1), mRNA [NM_002124]	155030210	NM_002124	1229	1070	4264	3.9854	279.3	0
WNT7B	wingless-type MMTV integration site family, member 7B (WNT7B), mRNA [NM_058238]	208973259	NM_058238	3928	413	514	1.2432	0	0
GPX4	glutathione peroxidase 4 (phospholipid hydroperoxidase) (GPX4), transcript variant 1, mRNA [NM_002085]	90903236	NM_002085	942	11004	10483	-1.0497	935.5	2169.8
PLCXD2	hosphatidylinositol-specific phospholipase C, X domain containing 2 (PLCXD2), mRNA [NM_153268]	197333701	NM_153268	2079	105	520	4.977	0	0
LRRC8D	leucine rich repeat containing 8 family, member D (LRRC8D), mRNA [NM_018103]	197333704	NM_018103	3782	1650	757	-2.1796	136	223.1
SCC-112	SCC-112 protein (SCC-112), mRNA [NM_015200]	155030217	NM_015200	6726	659	1326	2.0102	0	0
AK057071	cDNA FLJ32509 fis, clone SMINT1000054. [AK057071]	16552650	AK057071	2438	13101	26738	2.041	0	0
PIK4CA	hosphatidylinositol 4-kinase, catalytic, alpha polypeptide (PIK4CA), transcript variant 1, mRNA [NM_002650]	155030227	NM_002650	3054	2722	2839	1.043	0	503.2
SORBS3	rbin and SH3 domain containing 3 (SORBS3), transcript variant 1, mRNA [NM_005775]	155030229	NM_005775	3140	1404	1008	-1.392	0	0
TM9SF1	transmembrane 9 superfamily member 1 (TM9SF1), transcript variant 1, mRNA [NM_006405]	62460631	NM_006405	2449	2750	3148	1.1447	299.1	477.8
RNASEN	ribonuclease III, nuclear (RNASEN), mRNA [NM_013235]	155030233	NM_013235	5424	5489	2306	-2.3799	447.6	468.1
EFNB1	hrin-B1 (EFNB1), mRNA [NM_004429]	183603932	NM_004429	3344	1753	3292	1.8779	0	0
AK057088	cDNA FLJ32526 fis, clone SMINT2000073. [AK057088]	16552670	AK057088	1970	1995	2351	1.1786	0	0
PGK1	hosphoglycerate kinase 1 (PGK1), mRNA [NM_000291]	183603937	NM_000291	2439	47402	69791	1.4723	1283.7	536.5
GBP5	guanylate binding protein 5 (GBP5), mRNA [NM_052942]	197333735	NM_052942	4065	736	514	-1.4304	0	0
ITIH4	ter-alpha (globulin) inhibitor H4 (plasma Kallikrein-sensitive glycoprotein) (ITIH4), mRNA [NM_002218]	262050536	NM_002218	3283	309	681	2.2008	0	0
GBP4	guanylate binding protein 4 (GBP4), mRNA [NM_052941]	197333738	NM_052941	6160	94	1279	13.5486	0	0
IFRD2	terferon-related developmental regulator 2 (IFRD2), mRNA [NM_006764]	197333754	NM_006764	2129	3565	1578	-2.2586	197.3	0
PDGFA	latelet-derived growth factor alpha polypeptide (PDGFA), transcript variant 1, mRNA [NM_002607]	197333758	NM_002607	2809	1113	3539	3.1797	0	289.2
RPL21	ribosomal protein L21, mRNA (cDNA clone IMAGE:6605832), complete cds. [BC104478]	74355455	BC104478	338	7786	14479	1.8597	418.9	439
FBXL19	F-box and leucine-rich repeat protein 19 (FBXL19), mRNA [NM_019085]	42734336	NM_019085	3330	515	9585	18.6219	0	0
LOC643940	PREDICTED: Homo sapiens similar to HIG1 domain family member 1A (Hypoxia-inducible gene 1 protein) (LOC643940), mRNA [XM_927199]	89035521	XM_927199	1353	108	558	5.1716	0	0
C6orf49	chromosome 6 open reading frame 49 (C6orf49), mRNA [NM_013397]	197333762	NM_013397	1646	4537	3239	-1.4009	0	0
BX091616	BX091616 Soares_NFL_T_GBC_S1 Homo sapiens cDNA clone IMAGp998G024006 ; IMAGE:1580569, mRNA sequence [BX091616]	27824899	BX091616	563	39	1466	37.2433	0	0
THOC5	THO complex 5 (THOC5), transcript variant 1, mRNA [NM_001002878]	50959109	NM_001002878	2694	838	946	1.1287	407.4	0
ANAPC13	hase promoting complex subunit 13 (ANAPC13), mRNA [NM_015391]	212275982	NM_015391	1219	2010	686	-2.9295	155.9	1631.9
NSUN5C	NOL1/NOP2/Sun domain family, member 5C (NSUN5C), transcript variant 2, mRNA [NM_148936]	87298833	NM_148936	1688	948	1648	1.7379	124	0
NSUN5C	NOL1/NOP2/Sun domain family, member 5C (NSUN5C), transcript variant 1, mRNA [NM_032158]	87298834	NM_032158	1760	9104	6563	-1.3871	124	0
DB362335	DB362335 NT2RM4 Homo sapiens cDNA clone NT2RM4000005 3', mRNA sequence [DB362335]	83432215	DB362335	537	92	939	10.1813	0	0
EIF4EBP1	ukaryotic translation initiation factor 4E binding protein 1 (EIF4EBP1), mRNA [NM_004095]	117938308	NM_004095	877	2579	8524	3.3057	1233.9	277.2
TIGD5	tigger transposable element derived 5 (TIGD5), mRNA [NM_032862]	262050589	NM_032862	2412	1836	2009	1.0943	0	0
AV692191	AV692191 AV692191 GKC Homo sapiens cDNA clone GKCFFD09 5', mRNA sequence [AV692191]	10294054	AV692191	351	588	1506	2.5612	0	0
BU783246	BU783246 in01c10.y1 Human insulinoma Homo sapiens cDNA clone IMAGE:6123258 5' similar to SW:ADHX_HUMAN P11766 ALCOHOL DEHYDROGENASE CLASS III CHI CHAIN ;, mRNA sequence [BU783246]	23827241	BU783246	589	4415	2046	-2.1581	0	0
PRP2	roline-rich protein PRP2 (PRP2), mRNA [NM_173490]	239735595	NM_173490	1266	870	1514	1.7389	0	0
OSBPL11	xysterol binding protein-like 11 (OSBPL11), mRNA [NM_022776]	197333804	NM_022776	4651	1570	551	-2.8505	284.4	256.6
ABL1	v-abl Abelson murine leukemia viral oncogene homolog 1 (ABL1), transcript variant a, mRNA [NM_005157]	62362413	NM_005157	5384	2268	11173	4.9263	144.2	129.9
SUZ12	uppressor of zeste 12 homolog (Drosophila) (SUZ12), mRNA [NM_015355]	197333808	NM_015355	4477	1305	1348	1.033	285.6	185.2
MEF2B	cDNA FLJ32599 fis, clone STOMA1000047. [AK057161]	16552753	AK057161	2106	783	10153	12.975	198.5	0
GCDH	glutaryl-Coenzyme A dehydrogenase (GCDH), nuclear gene encoding mitochondrial protein, transcript variant 2, mRNA [NM_013976]	50959158	NM_013976	1607	1122	1589	1.4158	772	0
FLJ10099	hypothetical protein FLJ10099 (FLJ10099), mRNA [NM_017994]	98162825	NM_017994	4238	8177	11505	1.4071	0	0
C15orf21	chromosome 15 open reading frame 21 (C15orf21), transcript variant 1, mRNA [NM_001005266]	52630328	NM_001005266	1927	71562	35799	-1.999	0	0
AK057167	cDNA FLJ32605 fis, clone STOMA1000175. [AK057167]	16552761	AK057167	2772	1435	4704	3.2781	0	0
AF289562	clone pp6337 unknown mRNA. [AF289562]	18027327	AF289562	2131	164	3151	19.2048	0	0
RBM25	RNA binding motif protein 25 (RBM25), mRNA [NM_021239]	222080050	NM_021239	4303	2599	737	-3.5265	500.2	0
H3F3A	3 histone, family 3A (H3F3A), mRNA [NM_002107]	52630340	NM_002107	1117	34718	45154	1.3006	343.9	1027.9
HLA-C	jor histocompatibility complex, class I, C (HLA-C), mRNA [NM_002117]	52630341	NM_002117	1543	43692	235889	5.399	293.7	0
LOC440104	cDNA FLJ32617 fis, clone STOMA2000257. [AK057179]	16552774	AK057179	2240	53	609	11.475	0	0
AF289566	clone pp6455 unknown mRNA. [AF289566]	18027335	AF289566	2331	50	595	11.8829	0	0
ENST00000379872	clone sc48u-17 immunoglobulin heavy chain variable region (IgH) mRNA, partial cds. [AF174045]	5834049	AF174045	345	49	1153	23.4013	0	0
TMEM53	transmembrane protein 53 (TMEM53), mRNA [NM_024587]	42734433	NM_024587	1614	626	2043	3.2664	0	0
NOTCH2	Notch homolog 2 (Drosophila) (NOTCH2), mRNA [NM_024408]	24041034	NM_024408	11433	5473	1069	-5.1205	493.8	187
BM979607	BM979607 UI-CF-DU1-adt-k-11-0-UI.s1 UI-CF-DU1 Homo sapiens cDNA clone UI-CF-DU1-adt-k-11-0-UI 3', mRNA sequence [BM979607]	19600235	BM979607	598	262	762	2.9113	0	0
ENST00000307198	clone pp7517 unknown mRNA. [AF289588]	18027379	AF289588	2712	106	1625	15.347	0	0
AP3S1	daptor-related protein complex 3, sigma 1 subunit (AP3S1), transcript variant 2, mRNA [NM_001002924]	50959221	NM_001002924	1349	6888	2669	-2.5806	945.1	1219.5
ENST00000340301	full-length cDNA clone CS0DF038YM01 of Fetal brain of Homo sapiens (human). [CR619663]	50500470	CR619663	1044	390	862	2.2107	0	0
CN272797	CN272797 17000600009278 GRN_PREHEP Homo sapiens cDNA 5', mRNA sequence [CN272797]	47289211	CN272797	488	9412	2859	-3.292	0	0
LRPAP1	low density lipoprotein receptor-related protein associated protein 1 (LRPAP1), mRNA [NM_002337]	194440683	NM_002337	1586	1735	2226	1.2831	568.5	625.4
APOA1BP	lipoprotein A-I binding protein (APOA1BP), mRNA [NM_144772]	91984772	NM_144772	1121	3886	5589	1.4384	837.1	2281.5
DIRC1	disrupted in renal carcinoma 1 (DIRC1), mRNA [NM_052952]	214832008	NM_052952	1454	1284	5984	4.6618	0	0
ALG8	ragine-linked glycosylation 8 homolog (S. cerevisiae, alpha-1,3-glucosyltransferase) (ALG8), transcript variant 2, mRNA [NM_001007027]	91984777	NM_001007027	1743	3860	2003	-1.9268	677.6	0
SFRP2	creted frizzled-related protein 2 (SFRP2), mRNA [NM_003013]	52630413	NM_003013	2005	1938	3708	1.9136	0	1781.3
SYN1	ynapsin I (SYN1), transcript variant Ib, mRNA [NM_133499]	91984782	NM_133499	3172	13935	61373	4.4043	0	0
MCTS1	lignant T cell amplified sequence 1 (MCTS1), mRNA [NM_014060]	212276111	NM_014060	9805	8799	1134	-7.761	1216.1	2501.3
BE272930	BE272930 601171218F1 NIH_MGC_14 Homo sapiens cDNA clone IMAGE:3544661 5', mRNA sequence [BE272930]	9147283	BE272930	633	354	3602	10.1614	0	0
AACS	cetoacetyl-CoA synthetase (AACS), mRNA [NM_023928]	111154071	NM_023928	3341	1392	1349	-1.0318	472.6	167.9
LSP1	clone pp9372 unknown mRNA. [AF289610]	18027423	AF289610	2100	150	3272	21.8557	1434.6	859.6
AF289611	clone pp9378 unknown mRNA. [AF289611]	18027425	AF289611	1973	62	513	8.231	0	0
PLEKHG5	leckstrin homology domain containing, family G (with RhoGef domain) member 5 (PLEKHG5), transcript variant 2, mRNA [NM_198681]	111154083	NM_198681	5221	584	1461	2.5015	0	0
CXXC5	cDNA clone IMAGE:3528660, **** WARNING: chimeric clone ****. [BC013025]	92443558	BC013025	2656	602	556	-1.0823	69.6	0
C1orf108	chromosome 1 open reading frame 108 (C1orf108), mRNA [NM_024595]	210147485	NM_024595	2726	529	637	1.2045	0	0
GCSH	glycine cleavage system protein H (aminomethyl carrier) (GCSH), mRNA [NM_004483]	284005296	NM_004483	1538	7506	3418	-2.1963	723.1	625.8
RECQL4	RecQ protein-like 4 (RECQL4), mRNA [NM_004260]	284005308	NM_004260	3840	2220	2498	1.1251	246.6	0
TRA16	TR4 orphan receptor associated protein TRA16 (TRA16), mRNA [NM_176880]	70980545	NM_176880	1316	2444	2565	1.0496	19.4	0
RBM6	RNA binding motif protein 6 (RBM6), mRNA [NM_005777]	284005320	NM_005777	3758	1505	586	-2.5681	442.5	393.6
ENST00000331096	PREDICTED: Homo sapiens hypothetical protein LOC642540 (LOC642540), mRNA [XM_926029]	89035728	XM_926029	369	400	2132	5.3281	0	0
LENG9	leukocyte receptor cluster (LRC) member 9 (LENG9), mRNA [NM_198988]	39752662	NM_198988	1930	64	710	11.1453	0	0
ACBD3	gcp60 mRNA for golgi resident protein GCP60, complete cds. [AB043587]	15799258	AB043587	3598	2542	619	-4.108	171.7	147.1
RBBP7	retinoblastoma binding protein 7 (RBBP7), mRNA [NM_002893]	212276187	NM_002893	2021	18376	1142	-16.0893	528.3	381.3
TGM7	transglutaminase 7 (TGM7), mRNA [NM_052955]	94966755	NM_052955	2312	33	700	21.4402	0	0
AY358246	clone DNA165054 PAMP6501 (UNQ6501) mRNA, complete cds. [AY358246]	37181607	AY358246	1446	128	994	7.7448	0	0
HDDC3	D domain containing 3 (HDDC3), mRNA [NM_198527]	142382066	NM_198527	1064	416	681	1.6359	0	0
CA307890	CA307890 UI-H-FT1-bib-a-05-0-UI.s1 NCI_CGAP_FT1 Homo sapiens cDNA clone UI-H-FT1-bib-a-05-0-UI 3', mRNA sequence [CA307890]	24470944	CA307890	816	257	2902	11.3011	0	0
BX092137	BX092137 NCI_CGAP_Kid11 Homo sapiens cDNA clone IMAGp998B145920 ; IMAGE:2383789, mRNA sequence [BX092137]	27825144	BX092137	268	68	887	12.9744	0	0
TTYH2	cDNA clone IMAGE:3834434, **** WARNING: chimeric clone ****. [BC021035]	92443645	BC021035	4951	1187	1463	1.2317	0	367.4
THC2277571	AI990926 ws24f11.x1 NCI_CGAP_GC6 Homo sapiens cDNA clone IMAGE:2498157 3', mRNA sequence [AI990926]	5837823	AI990926	262	500	2379	4.7581	0	0
RBM19	RNA binding motif protein 19 (RBM19), mRNA [NM_016196]	226497573	NM_016196	4217	632	1494	2.3627	0	243.5
CTCF	CCCTC-binding factor (zinc finger protein) (CTCF), mRNA [NM_006565]	62952500	NM_006565	3797	658	657	-1.0013	141.3	184.5
CYP2R1	cytochrome P450, family 2, subfamily R, polypeptide 1 (CYP2R1), mRNA [NM_024514]	62952503	NM_024514	1633	1668	1579	-1.0566	302.1	0
LOC439951	hypothetical LOC439951 protein, mRNA (cDNA clone MGC:33041 IMAGE:4838780), complete cds. [BC037281]	22713400	BC037281	946	23505	29645	1.2612	0	0
BC021053	cDNA clone IMAGE:2960979, **** WARNING: chimeric clone ****. [BC021053]	92443709	BC021053	2826	218	8590	39.3803	0	0
MCFD2	ultiple coagulation factor deficiency 2 (MCFD2), mRNA [NM_139279]	284005446	NM_139279	4183	613	1010	1.6466	323.2	397.2
BC019044	cDNA clone IMAGE:4635339, **** WARNING: chimeric clone ****. [BC019044]	92443723	BC019044	2503	2858	867	-3.2952	0	0
PRLH	rolactin releasing hormone (PRLH), mRNA [NM_015893]	7705679	NM_015893	264	98	2122	21.5557	0	0
AK094323	cDNA FLJ37004 fis, clone BRACE2009044. [AK094323]	21753359	AK094323	1687	1762	1769	1.0039	0	0
ZNF117	zinc finger protein 117 (ZNF117), mRNA [NM_024498]	13374556	NM_024498	1389	392	1921	4.9039	0	0
BC014971	, Similar to tubulin, beta, 2, clone IMAGE:4873024, mRNA. [BC014971]	21955429	BC014971	2131	58	819	14.0267	0	0
ENST00000329309	, clone IMAGE:5166551, mRNA. [BC043523]	27694178	BC043523	682	621	876	1.4092	0	0
CES2	carboxylesterase 2 (intestine, liver) (CES2), transcript variant 1, mRNA [NM_003869]	37622884	NM_003869	3957	2201	1705	-1.2908	237.1	0
CD243286	AGENCOURT_14121941 NIH_MGC_179 Homo sapiens cDNA clone IMAGE:30384715 5', mRNA sequence [CD243286]	31003750	CD243286	919	139	2890	20.752	0	0
BC033539	cDNA clone IMAGE:4819052. [BC033539]	23958634	BC033539	2851	103	2788	26.9845	0	0
RNF126	ring finger protein 126 (RNF126), transcript variant 2, mRNA [NM_194460]	37622893	NM_194460	1658	7310	5273	-1.3861	148.6	206.8
FLJ40113	golgi autoantigen, golgin subfamily a-like (FLJ40113), mRNA [NM_198079]	38016132	NM_198079	1928	172	8322	48.3783	372.5	0
CCDC107	coiled-coil domain containing 107 (CCDC107), mRNA [NM_174923]	28316809	NM_174923	936	1802	871	-2.0688	94.5	0
NME2P1	-metastatic cells 2, protein (NM23B) expressed in, pseudogene 1 (NME2P1) on chromosome 12 [NR_001577]	38016138	NR_001577	693	70535	26211	-2.6911	0	0
KCTD5	tassium channel tetramerisation domain containing 5 (KCTD5), mRNA [NM_018992]	214831684	NM_018992	2479	2599	9174	3.5293	432.4	117.9
ACD	drenocortical dysplasia homolog (mouse) (ACD), mRNA [NM_022914]	130978961	NM_022914	2086	1105	2261	2.0468	655.8	0
MAST1	crotubule associated serine/threonine kinase 1 (MAST1), mRNA [NM_014975]	239047826	NM_014975	4933	149	742	4.994	0	0
VASH2	vasohibin 2 (VASH2), mRNA [NM_024749]	210147523	NM_024749	4337	115	2047	17.8627	0	0
CDKL5	cyclin-dependent kinase-like 5 (CDKL5), transcript variant I, mRNA [NM_003159]	83367066	NM_003159	3434	2381	932	-2.5538	0	0
SIN3A	SIN3 homolog A, transcription regulator (yeast) (SIN3A), mRNA [NM_015477]	223941787	NM_015477	6697	568	2101	3.6988	169.9	112.1
EIF3S7	ukaryotic translation initiation factor 3, subunit 7 zeta, 66/67kDa (EIF3S7), mRNA [NM_003753]	83367070	NM_003753	1949	17911	23543	1.3144	0	216.5
SIRPB1	gnal-regulatory protein beta 1 (SIRPB1), mRNA [NM_006065]	223941791	NM_006065	2469	58	613	10.4736	0	0
EIF3S9	ukaryotic translation initiation factor 3, subunit 9 eta, 116kDa (EIF3S9), transcript variant 1, mRNA [NM_003751]	83367073	NM_003751	3009	13304	29702	2.2326	0	350.9
MT1E	tallothionein 1E (functional) (MT1E), mRNA [NM_175617]	83367074	NM_175617	519	4587	3433	-1.3361	0	0
EEF1A1	ukaryotic translation elongation factor 1 alpha 1 (EEF1A1), mRNA [NM_001402]	83367078	NM_001402	3528	25954	18563	-1.3982	293	270.6
GPAA1	glycosylphosphatidylinositol anchor attachment protein 1 homolog (yeast) (GPAA1), mRNA [NM_003801]	83367079	NM_003801	2105	848	2029	2.3919	814	0
NDUFV1	NADH dehydrogenase (ubiquinone) flavoprotein 1, 51kDa (NDUFV1), mRNA [NM_007103]	164664491	NM_007103	1631	8392	7123	-1.1783	1220.8	1090.5
BC035647	, clone IMAGE:5575764, mRNA. [BC035647]	23958702	BC035647	1689	9328	16493	1.7682	0	0
HCN4	hyperpolarization activated cyclic nucleotide-gated potassium channel 4 (HCN4), mRNA [NM_005477]	210147528	NM_005477	7245	71769	149924	2.089	0	0
BCL3	B-cell CLL/lymphoma 3 (BCL3), mRNA [NM_005178]	164664507	NM_005178	1864	6967	10289	1.4767	0	42.7
MTCH2	tochondrial carrier homolog 2 (C. elegans) (MTCH2), nuclear gene encoding mitochondrial protein, mRNA [NM_014342]	223941821	NM_014342	2628	9977	3899	-2.5587	920.8	566.8
FSCN3	fascin homolog 3, actin-bundling protein, testicular (Strongylocentrotus purpuratus) (FSCN3), mRNA [NM_020369]	9966790	NM_020369	1883	35	599	17.1047	0	0
MED11	diator of RNA polymerase II transcription, subunit 11 homolog (S. cerevisiae) (MED11), mRNA [NM_001001683]	142349513	NM_001001683	860	1189	1404	1.1807	289.4	0
ENST00000308604	hypothetical LOC541471, mRNA (cDNA clone IMAGE:4043223), with apparent retained intron. [BC070200]	47682766	BC070200	1112	3977	19368	4.8705	0	0
CR620010	full-length cDNA clone CS0DK001YG07 of HeLa cells Cot 25-normalized of Homo sapiens (human). [CR620010]	50500817	CR620010	867	650	1021	1.5708	0	0
ZNF652	zinc finger protein 652 (ZNF652), mRNA [NM_014897]	223941843	NM_014897	11347	455	1027	2.2591	242.3	0
SLC16A3	10472 mRNA, complete cds. [AF318321]	18027733	AF318321	2787	99	957	9.6968	0	0
PFKFB3	6-phosphofructo-2-kinase/fructose-2,6-biphosphatase 3 (PFKFB3), mRNA [NM_004566]	223941849	NM_004566	4553	917	105807	115.359	126.6	0
AF321778	unknown mRNA. [AF321778]	25990369	AF321778	225	107	4151	38.7063	0	0
ENST00000361461	cDNA clone IMAGE:30318308, partial cds. [BC070327]	47682791	BC070327	1264	23233	33001	1.4205	0	0
LOC401022	hypothetical LOC401022, mRNA (cDNA clone IMAGE:4827714). [BC030713]	34194300	BC030713	4078	130	1203	9.2829	0	0
PCNP	PEST proteolytic signal containing nuclear protein (PCNP), mRNA [NM_020357]	9966826	NM_020357	2250	8234	1453	-5.668	913.2	347
GDF11	growth differentiation factor 11 (GDF11), mRNA [NM_005811]	223941867	NM_005811	4260	721	511	-1.4106	0	0
IFITM4P	terferon induced transmembrane protein 4 pseudogene (IFITM4P) on chromosome 6 [NR_001590]	39573714	NR_001590	342	1099	3356	3.0547	0	0
ADPRHL2	ADP-ribosylhydrolase like 2 (ADPRHL2), mRNA [NM_017825]	223941871	NM_017825	1701	1058	2653	2.5076	57.3	0
GRHL3	grainyhead-like 3 (Drosophila) (GRHL3), transcript variant 2, mRNA [NM_198173]	38049008	NM_198173	2815	334	781	2.3376	0	0
SYNE1	ctrin repeat containing, nuclear envelope 1 (SYNE1), transcript variant longest, mRNA [NM_182961]	154277115	NM_182961	27745	1087	530	-2.0502	0	237.3
AF318342	14571 mRNA, complete cds. [AF318342]	18027775	AF318342	1690	324	15553	48.0584	0	0
ZNF462	zinc finger protein 462 (ZNF462), mRNA [NM_021224]	114431235	NM_021224	8306	4664	3241	-1.4392	0	0
LOC146439	RNA; cDNA DKFZp666L166 (from clone DKFZp666L166). [AL833749]	21734399	AL833749	3534	71	1394	19.7078	0	0
KIAA0247	KIAA0247 (KIAA0247), mRNA [NM_014734]	223941899	NM_014734	5393	2689	3996	1.4862	93.9	0
NFKBIB	uclear factor of kappa light polypeptide gene enhancer in B-cells inhibitor, beta (NFKBIB), transcript variant 2, mRNA [NM_001001716]	48928016	NM_001001716	2213	658	530	-1.241	122.7	0
C16orf7	chromosome 16 open reading frame 7 (C16orf7), mRNA [NM_004913]	108860689	NM_004913	2767	524	2547	4.8566	0	0
N4BP1	Nedd4 binding protein 1 (N4BP1), mRNA [NM_153029]	48928018	NM_153029	7121	305	1757	5.7572	82.8	0
TFF1	trefoil factor 1 (breast cancer, estrogen-inducible sequence expressed in) (TFF1), mRNA [NM_003225]	48928023	NM_003225	508	120	881	7.3254	0	0
ZNF592	zinc finger protein 592 (ZNF592), mRNA [NM_014630]	108860696	NM_014630	8191	1294	7017	5.4222	100.6	0
AV647560	AV647560 GLC Homo sapiens cDNA clone GLCAZE12 3', mRNA sequence [AV647560]	9868574	AV647560	572	132	1669	12.6261	0	0
FARP1	FERM, RhoGEF (ARHGEF) and pleckstrin domain protein 1 (chondrocyte-derived) (FARP1), transcript variant 1, mRNA [NM_005766]	48928036	NM_005766	5028	807	1107	1.3717	0	322.4
BCAP31	B-cell receptor-associated protein 31 (BCAP31), mRNA [NM_005745]	213511729	NM_005745	1417	5246	4996	-1.0501	584.4	1496.4
ENST00000329949	POM121-like protein, mRNA (cDNA clone IMAGE:40053742). [BC112340]	85726508	BC112340	1689	26	501	19.5002	0	0
VCX3A	variable charge, X-linked 3A (VCX3A), mRNA [NM_016379]	223941936	NM_016379	1004	43	2108	49.1158	0	0
FBXW11	F-box and WD-40 domain protein 11 (FBXW11), transcript variant 3, mRNA [NM_012300]	48928049	NM_012300	4575	156	523	3.3492	424.9	145.9
BC033528	cDNA clone IMAGE:4822684. [BC033528]	23958840	BC033528	2638	477	11571	24.2516	0	0
POMGNT1	rotein O-linked mannose beta1,2-N-acetylglucosaminyltransferase (POMGNT1), mRNA [NM_017739]	210147551	NM_017739	2753	1470	1004	-1.4647	0	341.9
C3orf51	uman PO42 gene, complete cds. [U88965]	3282236	U88965	2175	144	11531	80.1609	0	0
BE671816	BE671816 7a47d01.x1 NCI_CGAP_GC6 Homo sapiens cDNA clone IMAGE:3221857 3' similar to gb:X12433 PROTEIN PHPS1-2 (HUMAN);, mRNA sequence [BE671816]	10032446	BE671816	598	2503	507	-4.9351	0	0
HIST1H2BD	AGENCOURT_8209273 NIH_MGC_112 Homo sapiens cDNA clone IMAGE:6265521 5', mRNA sequence [BQ683489]	21796168	BQ683489	1040	4659	3123	-1.4918	230.7	0
IK	IK cytokine, down-regulator of HLA II (IK), mRNA [NM_006083]	125988408	NM_006083	1955	5814	6576	1.1312	528.7	656.3
LDHB	lactate dehydrogenase B (LDHB), mRNA [NM_002300]	291575126	NM_002300	1317	45884	14923	-3.0747	492.2	816
CDH2	cadherin 2, type 1, N-cadherin (neuronal) (CDH2), mRNA [NM_001792]	215422305	NM_001792	4380	10684	7631	-1.4	0	535.3
C2orf25	chromosome 2 open reading frame 25 (C2orf25), mRNA [NM_015702]	215422307	NM_015702	1466	6274	1011	-6.2073	0	0
AF090884	clone HQ0038 PRO0038 mRNA, complete cds. [AF090884]	6690150	AF090884	1569	73	963	13.1473	0	0
PCBP4	ly(rC) binding protein 4 (PCBP4), transcript variant 4, mRNA [NM_033010]	291575146	NM_033010	1982	6060	8708	1.4371	0	323.7
AK057576	cDNA FLJ33014 fis, clone THYMU1000382. [AK057576]	16553324	AK057576	2104	123	2037	16.5609	0	0
AF090890	clone HQ0097 PRO0097 mRNA, complete cds. [AF090890]	6690157	AF090890	2395	89	8789	98.6186	0	0
PRR7	roline rich 7 (synaptic) (PRR7), mRNA [NM_030567]	291575151	NM_030567	1543	508	553	1.0875	0	0
FER1L3	fer-1-like 3, myoferlin (C. elegans) (FER1L3), transcript variant 1, mRNA [NM_013451]	215422326	NM_013451	6860	3919	9346	2.3851	0	404
CD14	CD14 molecule (CD14), transcript variant 1, mRNA [NM_000591]	291575160	NM_000591	1648	129	1389	10.7729	0	104.3
GGH	gamma-glutamyl hydrolase (conjugase, folylpolygammaglutamyl hydrolase) (GGH), mRNA [NM_003878]	215422332	NM_003878	1505	8284	1844	-4.4916	727.1	0
JMJD5	jumonji domain containing 5 (JMJD5), mRNA [NM_024773]	223942013	NM_024773	2481	110	4225	38.5011	0	0
RNF113A	ring finger protein 113A (RNF113A), mRNA [NM_006978]	215422343	NM_006978	1312	3977	2365	-1.6815	32.9	0
FAM11A	family with sequence similarity 11, member A (FAM11A), mRNA [NM_032508]	291575179	NM_032508	2732	2357	1849	-1.2744	0	0
HSP90AA1	heat shock protein 90kDa alpha (cytosolic), class A member 1 (HSP90AA1), transcript variant 2, mRNA [NM_005348]	154146190	NM_005348	3366	23732	7088	-3.3481	420.3	174.2
GUSB	glucuronidase, beta (GUSB), mRNA [NM_000181]	268834191	NM_000181	2321	9213	7870	-1.1706	98	1492.2
C6orf111	chromosome 6 open reading frame 111 (C6orf111), mRNA [NM_032870]	154146192	NM_032870	3222	3660	1499	-2.4422	0	0
CIB1	calcium and integrin binding 1 (calmyrin) (CIB1), mRNA [NM_006384]	163644312	NM_006384	995	2738	2951	1.0779	1034.4	397.1
NECAP2	NECAP endocytosis associated 2 (NECAP2), mRNA [NM_018090]	223942038	NM_018090	2092	3809	1265	-3.0116	119.2	366.7
GTF2F1	general transcription factor IIF, polypeptide 1, 74kDa (GTF2F1), mRNA [NM_002096]	156104890	NM_002096	2551	3053	2537	-1.2036	363.1	318.4
TXNL1	thioredoxin-like 1 (TXNL1), mRNA [NM_004786]	215422360	NM_004786	1329	14926	5692	-2.6224	245.4	351.4
MGC13034	hypothetical protein MGC13034 (MGC13034), mRNA [NM_153217]	215422362	NM_153217	1758	49	903	18.3776	0	0
ALS2CR2	yotrophic lateral sclerosis 2 (juvenile) chromosome region, candidate 2 (ALS2CR2), mRNA [NM_018571]	130979227	NM_018571	2300	677	1154	1.7038	0	434.3
SLC10A3	lute carrier family 10 (sodium/bile acid cotransporter family), member 3 (SLC10A3), mRNA [NM_019848]	215422364	NM_019848	2161	3132	783	-4.0018	0	208.8
POLQ	clone HQ0327 PRO0327 mRNA, complete cds. [AF090919]	6690206	AF090919	2504	109	954	8.7811	209.5	0
HCAP-G	chromosome condensation protein G (HCAP-G), mRNA [NM_022346]	50658080	NM_022346	4682	7817	1024	-7.6336	0	0
C9orf38	clone HQ0365 PRO0365 mRNA, complete cds. [AF090921]	6690210	AF090921	2790	60	948	15.8584	0	0
BM680083	BM680083 UI-E-EO1-aix-j-14-0-UI.s1 UI-E-EO1 Homo sapiens cDNA clone UI-E-EO1-aix-j-14-0-UI 3', mRNA sequence [BM680083]	18989979	BM680083	746	270	634	2.3449	0	0
NEDD9	ural precursor cell expressed, developmentally down-regulated 9 (NEDD9), transcript variant 1, mRNA [NM_006403]	215422373	NM_006403	4550	2195	2184	-1.0046	82.9	48.5
KIAA0143	KIAA0143 protein (KIAA0143), mRNA [NM_015137]	154146217	NM_015137	5299	5694	704	-8.0894	502	0
LOC389517	lar to Williams Beuren syndrome chromosome region 19 (LOC389517), mRNA [NM_001032389]	141803449	NM_001032389	2287	118	9073	77.0732	337.9	0
PRO0478	clone HQ0478 PRO0478 mRNA, complete cds. [AF090930]	6690226	AF090930	1928	4200	576137	137.177	0	0
ENST00000273844	PREDICTED: Homo sapiens similar to ribosomal protein S15a (LOC391656), mRNA [XM_373027]	113415604	XM_373027	436	13019	7272	-1.7902	0	0
AMAC1L2	cyl-malonyl condensing enzyme 1-like 2 (AMAC1L2), mRNA [NM_054028]	16876446	NM_054028	1201	68	1719	25.2524	0	0
DAXX	death-associated protein 6 (DAXX), mRNA [NM_001350]	215422390	NM_001350	2629	1182	1218	1.0307	112.6	122.8
SFRS10	licing factor, arginine/serine-rich 10 (transformer 2 homolog, Drosophila) (SFRS10), mRNA [NM_004593]	215422394	NM_004593	4290	14581	1565	-9.3145	339.1	163
TSSC1	tumor suppressing subtransferable candidate 1 (TSSC1), mRNA [NM_003310]	215422397	NM_003310	1732	3019	3929	1.3013	0	595.8
AF090938	clone HQ0628 PRO0628 mRNA, complete cds. [AF090938]	6690239	AF090938	1189	29	719	25.183	0	0
TPST1	tyrosylprotein sulfotransferase 1 (TPST1), mRNA [NM_003596]	215422402	NM_003596	2062	5323	817	-6.5118	0	536.4
TBL2	transducin (beta)-like 2 (TBL2), mRNA [NM_012453]	84874693	NM_012453	3041	7263	2277	-3.1895	83	221.1
MAPK8IP2	togen-activated protein kinase 8 interacting protein 2 (MAPK8IP2), transcript variant 1, mRNA [NM_012324]	117446086	NM_012324	3381	131	1217	9.2659	0	0
THRAP5	thyroid hormone receptor associated protein 5 (THRAP5), mRNA [NM_005481]	38146093	NM_005481	2952	742	683	-1.0858	0	218.1
LOC124446	hypothetical protein BC017488 (LOC124446), mRNA [NM_194280]	134288851	NM_194280	1016	1622	1753	1.0809	0	0
ABHD11	bhydrolase domain containing 11 (ABHD11), transcript variant 4, mRNA [NM_031295]	58430937	NM_031295	1632	553	947	1.7137	167.5	356.6
GTF2I	cDNA FLJ33108 fis, clone TRACH2000974, weakly similar to Transcription factor TFII-I. [AK057670]	16553435	AK057670	2841	622	513	-1.2125	331.2	0
DNASE1L1	deoxyribonuclease I-like 1 (DNASE1L1), transcript variant 1, mRNA [NM_006730]	58430940	NM_006730	3147	934	852	-1.0956	0	0
TMEM11	transmembrane protein 11 (TMEM11), mRNA [NM_003876]	215422431	NM_003876	1396	3850	2765	-1.3923	45	86.2
LOC388886	lar to hypothetical protein LOC192734 (LOC388886), mRNA [NM_207644]	134288866	NM_207644	1240	485	1171	2.413	0	0
SPRYD3	SPRY domain containing 3 (SPRYD3), mRNA [NM_032840]	14249553	NM_032840	2568	437	2543	5.8179	0	0
RTBDN	retbindin (RTBDN), mRNA [NM_031429]	13899246	NM_031429	1355	274	5227	19.0736	0	0
BC000845	cDNA clone IMAGE:3457769, partial cds. [BC000845]	12654072	BC000845	649	45479	5299	-8.5829	0	0
BZRAP1	benzodiazapine receptor (peripheral) associated protein 1 (BZRAP1), mRNA [NM_004758]	171906558	NM_004758	7706	221	1025	4.634	0	0
BSCL2	Bernardinelli-Seip congenital lipodystrophy 2 (seipin) (BSCL2), mRNA [NM_032667]	171906560	NM_032667	1526	1087	1424	1.3106	283.3	47
C2orf3	chromosome 2 open reading frame 3, mRNA (cDNA clone IMAGE:3459069), complete cds. [BC000853]	12654086	BC000853	1111	234	580	2.4739	0	0
DBNL	drebrin-like (DBNL), transcript variant 1, mRNA [NM_014063]	171906572	NM_014063	2213	1249	969	-1.2885	0	870.6
DBNL	drebrin-like (DBNL), transcript variant 2, mRNA [NM_001014436]	171906573	NM_001014436	2210	689	680	-1.0136	0	870.6
BC015588	cDNA clone IMAGE:4643311, **** WARNING: chimeric clone ****. [BC015588]	92444180	BC015588	1279	1041	5027	4.8285	0	0
CCDC47	coiled-coil domain containing 47 (CCDC47), mRNA [NM_020198]	171906581	NM_020198	3445	6548	2056	-3.185	686.1	0
BCKDK	branched chain ketoacid dehydrogenase kinase (BCKDK), mRNA [NM_005881]	171906588	NM_005881	2097	881	1192	1.3522	0	0
IGLV6-57	unoglobulin lambda variable 6-57, mRNA (cDNA clone MGC:34845 IMAGE:5223747), complete cds. [BC023973]	23959074	BC023973	627	82	2943	35.9694	0	0
TIMM17B	translocase of inner mitochondrial membrane 17 homolog B (yeast) (TIMM17B), mRNA [NM_005834]	269784611	NM_005834	967	669	1801	2.6924	0	1562.4
FAM44A	family with sequence similarity 44, member A (FAM44A), mRNA [NM_148894]	87299627	NM_148894	10542	590	745	1.2617	387.2	0
ZNF694	zinc finger protein 694 (ZNF694), mRNA [NM_001012981]	171906605	NM_001012981	7142	543	891	1.6427	0	0
SLC25A13	lute carrier family 25, member 13 (citrin) (SLC25A13), mRNA [NM_014251]	171906609	NM_014251	3204	627	575	-1.0909	441.5	192.5
BC062482	cDNA clone IMAGE:30378154, partial cds. [BC062482]	38383198	BC062482	827	67	1206	18.0045	0	0
TNFRSF19L	tumor necrosis factor receptor superfamily, member 19-like (TNFRSF19L), transcript variant 1, mRNA [NM_032871]	23238198	NM_032871	3520	641	3035	4.7373	0	69.3
C8orf76	chromosome 8 open reading frame 76 (C8orf76), mRNA [NM_032847]	14249567	NM_032847	1286	2952	925	-3.1913	0	0
TNFRSF21	tumor necrosis factor receptor superfamily, member 21 (TNFRSF21), mRNA [NM_014452]	23238206	NM_014452	3662	502	541	1.0769	198.1	0
KLF14	Kruppel-like factor 14 (KLF14), mRNA [NM_138693]	269784639	NM_138693	1509	217	4619	21.2689	0	0
ARPC2	ctin related protein 2/3 complex, subunit 2, 34kDa (ARPC2), transcript variant 1, mRNA [NM_152862]	23238210	NM_152862	1462	27898	46270	1.6586	473.9	245.4
ARPC5	ctin related protein 2/3 complex, subunit 5, 16kDa (ARPC5), mRNA [NM_005717]	23238212	NM_005717	2000	13665	5156	-2.6503	974.9	188.9
COL4A2	collagen, type IV, alpha 2 (COL4A2), mRNA [NM_001846]	116256353	NM_001846	6264	11509	9708	-1.1855	0	428.7
NFAT5	uclear factor of activated T-cells 5, tonicity-responsive (NFAT5), transcript variant 1, mRNA [NM_138714]	27886519	NM_138714	14239	1405	999	-1.4062	490	240.7
COPS3	COP9 constitutive photomorphogenic homolog subunit 3 (Arabidopsis) (COPS3), mRNA [NM_003653]	23238221	NM_003653	1652	9174	8229	-1.1149	237	281.9
WDR81	WD repeat domain 81 (WDR81), mRNA [NM_152348]	255759953	NM_152348	3821	1373	609	-2.2556	0	290.7
COX15	COX15 homolog, cytochrome c oxidase assembly protein (yeast) (COX15), nuclear gene encoding mitochondrial protein, transcript variant 1, mRNA [NM_078470]	189011538	NM_078470	7689	1042	519	-2.0098	1727.7	350.1
HMGN3	high mobility group nucleosomal binding domain 3 (HMGN3), transcript variant 2, mRNA [NM_138730]	23238230	NM_138730	899	3049	2849	-1.0702	672.6	1264.3
HMGN4	high mobility group nucleosomal binding domain 4 (HMGN4), mRNA [NM_006353]	23238232	NM_006353	1980	1783	900	-1.982	542	0
ENST00000339120	TBC1 domain family, member 3 pseudogene 2, mRNA (cDNA clone MGC:64921 IMAGE:5744726), complete cds. [BC058890]	37590617	BC058890	2111	316	861	2.7224	0	0
BQ066852	AGENCOURT_6818400 NIH_MGC_114 Homo sapiens cDNA clone IMAGE:5762573 5', mRNA sequence [BQ066852]	19895898	BQ066852	606	578	499	-1.1588	0	0
PCMT1	rotein-L-isoaspartate (D-aspartate) O-methyltransferase (PCMT1), mRNA [NM_005389]	226530907	NM_005389	1751	3211	3625	1.1291	683.2	548.9
15E1.2	hypothetical protein LOC283459, mRNA (cDNA clone IMAGE:4822098). [BC034962]	23271010	BC034962	3729	606	844	1.3936	134.2	0
DPAGT1	dolichyl-phosphate (UDP-N-acetylglucosamine) N-acetylglucosaminephosphotransferase 1 (GlcNAc-1-P transferase) (DPAGT1), transcript variant 1, mRNA [NM_001382]	189011557	NM_001382	2150	727	829	1.1402	452.4	0
C19orf24	chromosome 19 open reading frame 24 (C19orf24), mRNA [NM_017914]	189339238	NM_017914	912	924	4298	4.6507	0	0
MAFF	v-maf musculoaponeurotic fibrosarcoma oncogene homolog F (avian) (MAFF), transcript variant 1, mRNA [NM_012323]	239048296	NM_012323	2450	314	610	1.9424	0	61.2
SNX17	rting nexin 17 (SNX17), mRNA [NM_014748]	23238249	NM_014748	2043	2642	2603	-1.0148	526.1	408.6
DGCR6	DiGeorge syndrome critical region gene 6 (DGCR6), mRNA [NM_005675]	189011563	NM_005675	1245	2164	1848	-1.1711	0	1098.4
KIAA1143	RNA for KIAA1143 protein, partial cds. [AB032969]	6329965	AB032969	4946	292	699	2.3924	157.2	0
SLC25A20	lute carrier family 25 (carnitine/acylcarnitine translocase), member 20 (SLC25A20), nuclear gene encoding mitochondrial protein, mRNA [NM_000387]	189339250	NM_000387	1885	1050	1027	-1.0225	778.5	673.7
TBX10	T-box 10 (TBX10), mRNA [NM_005995]	142349941	NM_005995	1557	52	570	10.9455	0	0
ENST00000255896	F lambda 8=Ig lambda-like gene/beta-glucuronidase exon 11 homolog {5' region} [human, fetal liver, mRNA Partial, 452 nt]. [S82637]	1699433	S82637	452	2654	3821	1.4399	0	0
MGC99813	lar to RIKEN cDNA A230078I05 gene (MGC99813), mRNA [NM_001005209]	52353301	NM_001005209	2239	265	519	1.9571	0	0
ENST00000240349	PREDICTED: Homo sapiens similar to nascent polypeptide-associated complex alpha polypeptide (LOC389240), mRNA [XM_371715]	113415823	XM_371715	801	30159	5323	-5.6654	0	0
DUX3	double homeobox, 3 (DUX3), mRNA [NM_012148]	63985944	NM_012148	594	28	817	29.2879	0	0
AJ243810	rtial mRNA for RBP56/CHN chimeric transcript. [AJ243810]	6624923	AJ243810	175	104	1577	15.2206	0	0
PH-4	hypoxia-inducible factor prolyl 4-hydroxylase (PH-4), transcript variant 2, mRNA [NM_017732]	62953124	NM_017732	2841	3289	4235	1.2874	280.6	0
AK057719	cDNA FLJ33157 fis, clone UTERU2000393. [AK057719]	16553637	AK057719	2055	117	1358	11.6496	0	0
MAEA	crophage erythroblast attacher (MAEA), transcript variant 1, mRNA [NM_001017405]	62953130	NM_001017405	2207	6534	3599	-1.8157	265.9	0
BF928446	BF928446 IL2-NT0200-061200-269-F07 NT0200 Homo sapiens cDNA, mRNA sequence [BF928446]	12326574	BF928446	394	410	685	1.6696	0	0
FLYWCH1	FLYWCH-type zinc finger 1 (FLYWCH1), transcript variant 2, mRNA [NM_020912]	62953135	NM_020912	2555	227	1083	4.7685	0	333.7
INHBA	hibin, beta A (activin A, activin AB alpha polypeptide) (INHBA), mRNA [NM_002192]	62953137	NM_002192	2175	3255	4861	1.4933	0	30
NNMT	cotinamide N-methyltransferase (NNMT), mRNA [NM_006169]	62953139	NM_006169	1579	22793	21977	-1.0371	0	957.2
DVL1	dishevelled, dsh homolog 1 (Drosophila) (DVL1), transcript variant 2, mRNA [NM_181870]	32479518	NM_181870	2142	12564	9966	-1.2607	348.3	185.5
MUS81	MUS81 endonuclease homolog (S. cerevisiae) (MUS81), mRNA [NM_025128]	156151412	NM_025128	2406	1075	2708	2.5192	105	492.1
COPS7A	COP9 constitutive photomorphogenic homolog subunit 7A (Arabidopsis) (COPS7A), mRNA [NM_016319]	255760062	NM_016319	1862	821	2811	3.4242	293.3	588.2
AK057740	cDNA FLJ25011 fis, clone CBL01244. [AK057740]	16553664	AK057740	1793	2291	1310	-1.7491	0	0
PES1	cadillo homolog 1, containing BRCT domain (zebrafish) (PES1), mRNA [NM_014303]	22091458	NM_014303	2279	630	3152	5.0003	202.1	176.7
RBX1	ring-box 1 (RBX1), mRNA [NM_014248]	22091459	NM_014248	521	7196	8671	1.205	814.2	634.8
SETD8	SET domain containing (lysine methyltransferase) 8 (SETD8), mRNA [NM_020382]	45356742	NM_020382	2765	508	941	1.8529	444.6	124.8
REEP6	receptor accessory protein 6 (REEP6), mRNA [NM_138393]	19923918	NM_138393	1393	1046	10701	10.231	0	0
CV399637	QV4-GN0122-201100-555-a03 GN0122 Homo sapiens cDNA, mRNA sequence [CV399637]	52795103	CV399637	470	15786	3605	-4.3792	0	0
COPZ1	coatomer protein complex, subunit zeta 1 (COPZ1), mRNA [NM_016057]	7706336	NM_016057	1900	2896	4660	1.6091	2008.5	625.9
RTN4	reticulon 4 (RTN4), transcript variant 1, mRNA [NM_020532]	47519458	NM_020532	4871	7234	7112	-1.0173	355.8	264.1
DKFZp586I1420	hypothetical protein DKFZp586I1420 (DKFZp586I1420) on chromosome 7 [NR_002186]	54400743	NR_002186	2760	419	556	1.3283	0	0
STT3B	STT3, subunit of the oligosaccharyltransferase complex, homolog B (S. cerevisiae) (STT3B), mRNA [NM_178862]	30578409	NM_178862	2481	458	617	1.3489	533.7	556.6
PRRT3	roline-rich transmembrane protein 3 (PRRT3), mRNA [NM_207351]	136255215	NM_207351	3761	775	977	1.2615	0	0
NSUN5B	NOL1/NOP2/Sun domain family, member 5B (NSUN5B), transcript variant 2, mRNA [NM_145645]	88758568	NM_145645	1729	3375	13371	3.9624	133.2	0
DOCK3	dedicator of cytokinesis 3 (DOCK3), mRNA [NM_004947]	54400756	NM_004947	8755	101	2633	25.9937	0	0
LOC642707	PREDICTED: Homo sapiens similar to Hornerin (LOC648349), mRNA [XM_937403]	113415935	XM_937403	2889	21	1538	73.0813	0	0
ASB4	kyrin repeat and SOCS box-containing 4 (ASB4), transcript variant 1, mRNA [NM_016116]	7706378	NM_016116	1281	113	1003	8.9038	0	0
AK057798	cDNA FLJ25069 fis, clone CBL05145. [AK057798]	16553744	AK057798	1697	54	567	10.588	0	0
RNPC3	cDNA FLJ25070 fis, clone CBL05164. [AK057799]	16553746	AK057799	2210	164	1952	11.9141	116	154.8
C19orf28	chromosome 19 open reading frame 28 (C19orf28), mRNA [NM_174983]	111378390	NM_174983	2138	1287	1502	1.1671	0	0
CR620599	full-length cDNA clone CS0DF021YI14 of Fetal brain of Homo sapiens (human). [CR620599]	50501406	CR620599	1526	952	676	-1.4093	0	0
W72519	W72519 zd64h01.s1 Soares_fetal_heart_NbHH19W Homo sapiens cDNA clone IMAGE:345457 3' similar to gb:M33552 LYMPHOCYTE-SPECIFIC PROTEIN LSP1 (HUMAN);, mRNA sequence [W72519]	1382176	W72519	273	88	565	6.4292	0	0
ENST00000246024	RNA for KIAA1162 protein, partial cds. [AB032988]	6330164	AB032988	5224	3681	963	-3.8217	0	0
BC021073	cDNA clone IMAGE:3010311, **** WARNING: chimeric clone ****. [BC021073]	92444471	BC021073	2030	196	506	2.5751	0	0
FRMD4A	cDNA FLJ25099 fis, clone CBR01272. [AK057828]	16553786	AK057828	2731	130	616	4.7581	0	88.2
BRP44	brain protein 44 (BRP44), mRNA [NM_015415]	142350140	NM_015415	808	7147	1045	-6.8374	1088.4	1437.3
BEX2	brain expressed X-linked 2 (BEX2), mRNA [NM_032621]	270309185	NM_032621	914	8167	3157	-2.587	0	0
TTC5	tetratricopeptide repeat domain 5 (TTC5), mRNA [NM_138376]	226498381	NM_138376	1881	697	681	-1.0238	310.1	0
SLC16A3	lute carrier family 16 (monocarboxylic acid transporters), member 3 (SLC16A3), transcript variant 2, mRNA [NM_004207]	109288008	NM_004207	2035	24965	22529	-1.1081	0	0
GPRC5B	G protein-coupled receptor, family C, group 5, member B (GPRC5B), mRNA [NM_016235]	7706450	NM_016235	2870	1842	1139	-1.6174	0	445.6
BX089650	BX089650 Soares_senescent_fibroblasts_NbHSF Homo sapiens cDNA clone IMAGp998G064262 ; IMAGE:1678877, mRNA sequence [BX089650]	27826008	BX089650	555	635	4270	6.7263	0	0
AF257098	varian cancer related protein OVN9-3 (OVN9-3) mRNA, complete cds. [AF257098]	7673698	AF257098	861	21	4232	201.322	0	0
LTBP2	latent transforming growth factor beta binding protein 2 (LTBP2), mRNA [NM_000428]	46389563	NM_000428	8568	196	2338	11.9369	0	686.7
CTAGE4	CTAGE-4 protein mRNA, complete cds. [AF338232]	26023788	AF338232	1967	515	1609	3.1216	0	0
BC011481	cDNA clone IMAGE:4151212, partial cds. [BC011481]	15079288	BC011481	697	329	2190	6.6506	0	0
VCP	valosin-containing protein (VCP), mRNA [NM_007126]	169881236	NM_007126	3859	20283	35484	1.7494	132.2	316.5
RPL23	ribosomal protein L23 (RPL23), mRNA [NM_000978]	78190459	NM_000978	594	86050	22701	-3.7905	513.8	525.3
CD2BP2	RNA for KIAA1178 protein, partial cds. [AB033004]	6330236	AB033004	2592	1498	1505	1.0045	93.3	344.3
RPL27	ribosomal protein L27 (RPL27), mRNA [NM_000988]	78190461	NM_000988	514	83819	17635	-4.753	381.9	404.7
TPM2	tropomyosin 2 (beta) (TPM2), transcript variant 2, mRNA [NM_213674]	47519615	NM_213674	1182	15491	23491	1.5164	0	559.2
RPL34	ribosomal protein L34 (RPL34), transcript variant 2, mRNA [NM_033625]	78190464	NM_033625	1003	32706	48014	1.4681	354.9	0
RPL21	ribosomal protein L21 (RPL21), mRNA [NM_000982]	78190465	NM_000982	582	55094	100327	1.821	418.9	439
RPL24	ribosomal protein L24 (RPL24), mRNA [NM_000986]	78190466	NM_000986	579	17226	50106	2.9087	400.4	559.8
RPL26	ribosomal protein L26 (RPL26), mRNA [NM_000987]	78190467	NM_000987	602	83243	59551	-1.3978	0	387
RPL36	ribosomal protein L36 (RPL36), transcript variant 2, mRNA [NM_015414]	78190469	NM_015414	557	18100	9416	-1.9223	644.7	0
RPL36A	ribosomal protein L36a (RPL36A), mRNA [NM_021029]	78190470	NM_021029	469	37448	39010	1.0417	644.7	577.1
HBA1	hemoglobin, alpha 1 (HBA1), mRNA [NM_000558]	14456711	NM_000558	576	152	864	5.6916	0	0
HBQ1	hemoglobin, theta 1 (HBQ1), mRNA [NM_005331]	14456712	NM_005331	651	106	1867	17.6254	0	0
TRIM49	tripartite motif-containing 49 (TRIM49), mRNA [NM_020358]	35493773	NM_020358	2163	29	1214	42.1372	0	0
SFRS9	licing factor, arginine/serine-rich 9 (SFRS9), mRNA [NM_003769]	38016912	NM_003769	1204	6575	3773	-1.7425	526.2	509.8
C16orf72	chromosome 16 open reading frame 72 (C16orf72), mRNA [NM_014117]	38016918	NM_014117	3996	1596	3032	1.8993	0	0
WWOX	WW domain containing oxidoreductase (WWOX), transcript variant 1, mRNA [NM_016373]	7706522	NM_016373	2264	2406	1934	-1.2439	542.8	0
KRTAP13-4	keratin associated protein 13-4 (KRTAP13-4), mRNA [NM_181600]	31791003	NM_181600	483	40	556	14.0528	0	0
POP5	rocessing of precursor 5, ribonuclease P/MRP subunit (S. cerevisiae) (POP5), transcript variant 1, mRNA [NM_015918]	38016924	NM_015918	801	1688	925	-1.8239	628.7	381.8
PEBP1	hosphatidylethanolamine binding protein 1 (PEBP1), mRNA [NM_002567]	38016928	NM_002567	1507	29066	16522	-1.7592	425.5	758.6
OASL	2'-5'-oligoadenylate synthetase-like (OASL), transcript variant 1, mRNA [NM_003733]	38016933	NM_003733	1826	957	785	-1.2195	0	0
KIAA0484	RNA, chromosome 1 specific transcript KIAA0484. [AB007953]	3413927	AB007953	6515	74	5575	75.124	0	0
MON1B	MON1 homolog B (yeast) (MON1B), mRNA [NM_014940]	38016939	NM_014940	3328	938	63475	67.6843	137.6	0
DEAF1	deformed epidermal autoregulatory factor 1 (Drosophila) (DEAF1), mRNA [NM_021008]	38016944	NM_021008	2737	2376	5387	2.2673	0	171.7
BTN3A2	butyrophilin, subfamily 3, member A2 (BTN3A2), mRNA [NM_007047]	76781490	NM_007047	3812	643	674	1.0477	371.2	0
ENST00000317633	ll EDRK-rich factor 1A (telomeric), mRNA (cDNA clone MGC:32975 IMAGE:4824358), complete cds. [BC021174]	18088947	BC021174	718	1913	509	-3.7562	0	0
ASTN2	trotactin 2 (ASTN2), transcript variant 4, mRNA [NM_198188]	38016948	NM_198188	1772	4363	3752	-1.1629	474.2	0
KRTAP19-1	keratin associated protein 19-1 (KRTAP19-1), mRNA [NM_181607]	31791029	NM_181607	273	65	1836	28.3282	0	0
PIPOX	colic acid oxidase (PIPOX), mRNA [NM_016518]	60499000	NM_016518	2412	1099	4407	4.0102	0	0
AB007971	RNA, chromosome 1 specific transcript KIAA0502. [AB007971]	3413946	AB007971	5584	38	865	22.8451	0	0
RHOF	ras homolog gene family, member F (in filopodia) (RHOF), mRNA [NM_019034]	38016956	NM_019034	2451	112	522	4.6472	512.5	0
RBM39	RNA binding motif protein 39 (RBM39), transcript variant 5, mRNA [NM_184244]	35493828	NM_184244	2882	5850	3745	-1.5623	181.3	0
ENST00000343756	PREDICTED: Homo sapiens similar to peptidyl-Pro cis trans isomerase (LOC121981), misc RNA [XR_000602]	89036741	XR_000602	747	7481	3596	-2.0806	0	0
AB074268	rimary neuroblastoma cDNA, clone:Nbla10687, full insert sequence. [AB074268]	76879815	AB074268	2373	56	1154	20.61	0	0
BC024649	cDNA clone IMAGE:3864427, **** WARNING: chimeric clone ****. [BC024649]	92444624	BC024649	1079	1802	2463	1.367	0	0
NCOA1	uclear receptor coactivator 1 (NCOA1), transcript variant 3, mRNA [NM_147233]	59938782	NM_147233	6892	682	531	-1.2855	327.1	175.7
THC2302865	FABE_HUMAN (Q01469) Fatty acid-binding protein, epidermal (E-FABP) (Psoriasis-associated fatty acid-binding protein homolog) (PA-FABP), partial (53%) [THC2302865]	19372013	BM921634	1074	575	903	1.5702	0	0
KIF2C	kinesin family member 2C (KIF2C), mRNA [NM_006845]	166795249	NM_006845	2896	5734	4956	-1.1568	281.1	306
RELB	v-rel reticuloendotheliosis viral oncogene homolog B, nuclear factor of kappa light polypeptide gene enhancer in B-cells 3 (avian) (RELB), mRNA [NM_006509]	35493877	NM_006509	2287	2442	3517	1.4403	110.5	33
ENST00000378119	uroblastoma cDNA, clone:Nbla00237, full insert sequence. [AB075502]	76879863	AB075502	2387	20429	2585	-7.9023	0	0
MKNK2	MAP kinase interacting serine/threonine kinase 2 (MKNK2), transcript variant 2, mRNA [NM_199054]	150378490	NM_199054	3805	492	566	1.1502	228.2	316.5
PCYT2	cDNA clone IMAGE:5019903, partial cds. [BC073815]	49256443	BC073815	3202	311	835	2.6818	0	0
MYST3	MYST histone acetyltransferase (monocytic leukemia) 3 (MYST3), mRNA [NM_006766]	150378492	NM_006766	9153	690	543	-1.2719	149.6	140.8
MAPK11	togen-activated protein kinase 11 (MAPK11), transcript variant 1, mRNA [NM_002751]	47519746	NM_002751	2420	1543	4873	3.1582	0	0
RDH11	retinol dehydrogenase 11 (all-trans/9-cis/11-cis) (RDH11), mRNA [NM_016026]	166795267	NM_016026	2587	3907	1038	-3.7633	221.7	123.2
PIAS1	rotein inhibitor of activated STAT, 1 (PIAS1), mRNA [NM_016166]	7706636	NM_016166	2309	817	1409	1.724	184.5	78.8
NPIP	uroblastoma cDNA, clone:Nbla00537, full insert sequence. [AB075516]	76879886	AB075516	2538	9	508	58.1697	232	0
RIN2	Ras and Rab interactor 2 (RIN2), mRNA [NM_018993]	35493905	NM_018993	4259	3362	857	-3.9233	0	120.3
TMED2	transmembrane emp24 domain trafficking protein 2 (TMED2), mRNA [NM_006815]	118200338	NM_006815	2126	3579	2106	-1.6998	443	271.1
ACAA2	cetyl-Coenzyme A acyltransferase 2 (mitochondrial 3-oxoacyl-Coenzyme A thiolase) (ACAA2), nuclear gene encoding mitochondrial protein, mRNA [NM_006111]	167614484	NM_006111	1952	3011	502	-6.0007	702.6	0
TBC1D10B	TBC1 domain family, member 10B (TBC1D10B), mRNA [NM_015527]	167614487	NM_015527	3326	5004	33829	6.7598	158.5	166.4
VAT1	vesicle amine transport protein 1 homolog (T californica) (VAT1), mRNA [NM_006373]	118200348	NM_006373	2758	5125	4352	-1.1777	0	373
SLC2A1	lute carrier family 2 (facilitated glucose transporter), member 1 (SLC2A1), mRNA [NM_006516]	166795298	NM_006516	3687	18695	6111	-3.0594	33	83.3
MKNK2	MAP kinase interacting serine/threonine kinase 2 (MKNK2), transcript variant 1, mRNA [NM_017572]	150378531	NM_017572	1778	1309	1360	1.0393	228.2	316.5
USP7	ubiquitin specific peptidase 7 (herpes virus-associated) (USP7), mRNA [NM_003470]	150378532	NM_003470	5412	2805	2353	-1.1922	288.9	118.3
LAMB1	laminin, beta 1 (LAMB1), mRNA [NM_002291]	167614503	NM_002291	5866	18501	885	-20.9049	0	0
ECHDC2	yl Coenzyme A hydratase domain containing 2 (ECHDC2), mRNA [NM_018281]	150378540	NM_018281	1229	1488	2202	1.4804	0	0
MLL5	yeloid/lymphoid or mixed-lineage leukemia 5 (trithorax homolog, Drosophila) (MLL5), transcript variant 2, mRNA [NM_018682]	91199542	NM_018682	6725	1807	1193	-1.5144	110.5	57
CD63	CD63 molecule (CD63), transcript variant 1, mRNA [NM_001780]	91199544	NM_001780	1031	129839	100254	-1.2951	617	0
AK058041	cDNA FLJ25312 fis, clone SYN01070. [AK058041]	16554044	AK058041	2313	197	1131	5.7297	0	0
ARL16	ADP-ribosylation factor-like 16 (ARL16), mRNA [NM_001040025]	91199551	NM_001040025	1207	1784	2307	1.2931	404	0
DGAT1	diacylglycerol O-acyltransferase homolog 1 (mouse) (DGAT1), mRNA [NM_012079]	210147392	NM_012079	3718	1065	1520	1.4274	0	335.4
LOC440419	, clone IMAGE:5168266, mRNA. [BC037244]	23337026	BC037244	3109	213	998	4.6737	0	0
AA424402	AA424402 zv82e11.s1 Soares_total_fetus_Nb2HF8_9w Homo sapiens cDNA clone IMAGE:760172 3' similar to TR:G483355 G483355 ;, mRNA sequence [AA424402]	2103363	AA424402	413	2091	765	-2.7327	0	0
KDELR2	KDEL (Lys-Asp-Glu-Leu) endoplasmic reticulum protein retention receptor 2 (KDELR2), mRNA [NM_006854]	154736711	NM_006854	2874	6591	8597	1.3042	181	414.2
BCLAF1	BCL2-associated transcription factor 1 (BCLAF1), mRNA [NM_014739]	117938252	NM_014739	7277	2695	1168	-2.3076	304.8	191.8
ENST00000247761	PREDICTED: Homo sapiens similar to 40S ribosomal protein S20 (LOC652487), mRNA [XM_941947]	88971346	XM_941947	521	5464	915	-5.9703	0	0
SIRT6	rtuin (silent mating type information regulation 2 homolog) 6 (S. cerevisiae) (SIRT6), mRNA [NM_016539]	7706709	NM_016539	1638	572	707	1.2361	264.4	210.7
SIRT7	rtuin (silent mating type information regulation 2 homolog) 7 (S. cerevisiae) (SIRT7), mRNA [NM_016538]	7706711	NM_016538	1718	1053	636	-1.6557	68.8	77.4
GGA1	golgi associated, gamma adaptin ear containing, ARF binding protein 1 (GGA1), transcript variant 2, mRNA [NM_001001560]	289577048	NM_001001560	2924	7370	7406	1.0048	392.6	0
C14orf11	chromosome 14 open reading frame 11 (C14orf11), mRNA [NM_018453]	117938267	NM_018453	1363	4943	3834	-1.2892	0	0
ZNF573	zinc finger protein 573 (ZNF573), mRNA [NM_152360]	289577054	NM_152360	2516	621	780	1.2565	241.8	0
MRPL35	tochondrial ribosomal protein L35 (MRPL35), nuclear gene encoding mitochondrial protein, transcript variant 2, mRNA [NM_145644]	169646175	NM_145644	1511	1240	833	-1.4879	532.3	569.8
UBE2I	ubiquitin-conjugating enzyme E2I (UBC9 homolog, yeast) (UBE2I), transcript variant 2, mRNA [NM_194259]	35493986	NM_194259	1478	13334	8659	-1.5399	245.6	263.6
THC2365025	AA385540 EST99203 Thyroid Homo sapiens cDNA 5' end similar to EST containing Alu repeat, mRNA sequence [AA385540]	2037859	AA385540	368	381	3514	9.2273	0	0
CDC34	cell division cycle 34 (CDC34), mRNA [NM_004359]	16357476	NM_004359	1462	2455	6719	2.7368	335	116.1
PRR12	RNA for KIAA1205 protein, partial cds. [AB033031]	6330471	AB033031	4470	296	752	2.542	0	0
ABCD1	ATP-binding cassette, sub-family D (ALD), member 1 (ABCD1), mRNA [NM_000033]	210147432	NM_000033	3697	242	589	2.4304	0	0
MRPL22	tochondrial ribosomal protein L22 (MRPL22), nuclear gene encoding mitochondrial protein, transcript variant 2, mRNA [NM_001014990]	169646185	NM_001014990	3072	10211	15624	1.5301	455.7	359.8
USP48	ubiquitin specific peptidase 48 (USP48), transcript variant 1, mRNA [NM_032236]	76257390	NM_032236	4465	1491	503	-2.9637	337.5	737.6
DND1	dead end homolog 1 (zebrafish) (DND1), mRNA [NM_194249]	34740338	NM_194249	1681	519	13419	25.8766	179.3	0
HS6ST1	, Similar to heparan sulfate 6-O-sulfotransferase, clone IMAGE:3355592, mRNA, partial cds. [BC001196]	12654712	BC001196	3220	2218	882	-2.5155	87.7	0
GGA2	golgi associated, gamma adaptin ear containing, ARF binding protein 2 (GGA2), mRNA [NM_015044]	289577081	NM_015044	5973	439	845	1.9231	429.2	850.5
CDC5L	CDC5 cell division cycle 5-like (S. pombe) (CDC5L), mRNA [NM_001253]	16357499	NM_001253	3012	3323	1524	-2.1804	172	185.4
ENST00000323716	full-length cDNA clone CS0DF023YN08 of Fetal brain of Homo sapiens (human). [CR620954]	50501761	CR620954	1581	1499	518	-2.8931	0	0
MRPL36	tochondrial ribosomal protein L36 (MRPL36), nuclear gene encoding mitochondrial protein, mRNA [NM_032479]	169646212	NM_032479	626	2616	8392	3.2083	133	0
FLJ10159	hypothetical protein FLJ10159 (FLJ10159), mRNA [NM_018013]	117938309	NM_018013	6248	1603	512	-3.1289	0	0
APXL2	cal protein 2 (APXL2), mRNA [NM_133456]	289577095	NM_133456	3389	800	2208	2.7612	0	0
FLJ32065	hypothetical protein FLJ32065, mRNA (cDNA clone MGC:90301 IMAGE:5502453), complete cds. [BC073870]	49256589	BC073870	984	5513	2167	-2.5444	660.5	0
GGA3	golgi associated, gamma adaptin ear containing, ARF binding protein 3 (GGA3), transcript variant long, mRNA [NM_138619]	289577106	NM_138619	3918	853	1445	1.6949	151.1	74
MARCKSL1	MARCKS-like 1 (MARCKSL1), mRNA [NM_023009]	210147480	NM_023009	1584	1378	7076	5.1357	283.1	349.9
ENST00000298453	TAF3 RNA polymerase II, TATA box binding protein (TBP)-associated factor, 140kDa, mRNA (cDNA clone IMAGE:4368368), partial cds. [BC073884]	49256602	BC073884	1805	473	1829	3.8672	0	0
ARMCX6	rmadillo repeat containing, X-linked 6 (ARMCX6), transcript variant 1, mRNA [NM_019007]	57546907	NM_019007	1865	3248	13320	4.1014	163.4	0
THC2309960	Q7ZX66 (Q7ZX66) RNPC7 protein (Fragment), partial (9%) [THC2309960]	2398364	AA586369	382	971	9083	9.3585	0	0
LRFN3	leucine rich repeat and fibronectin type III domain containing 3 (LRFN3), mRNA [NM_024509]	13375645	NM_024509	2549	2060	757	-2.7231	0	0
HSU79275	uman clone 23947 mRNA, partial cds. [U79275]	1710242	U79275	1060	117	1501	12.8544	0	0
GOLGA4	golgi autoantigen, golgin subfamily a, 4 (GOLGA4), mRNA [NM_002078]	289577132	NM_002078	7886	2018	649	-3.1097	288.4	286.5
LPPR2	lipid phosphate phosphatase-related protein type 2 (LPPR2), mRNA [NM_022737]	282400941	NM_022737	2748	87	1962	22.5121	0	0
BC073929	cDNA clone IMAGE:5196961, partial cds. [BC073929]	49256623	BC073929	999	239	1139	4.7661	0	0
BC073935	cDNA clone IMAGE:5219247, partial cds. [BC073935]	49256624	BC073935	719	41	694	16.7547	0	0
MUC5AC	.sapiens (MAR11) MUC5AC mRNA for mucin (partial). [Z34282]	563384	Z34282	298	40	1578	39.1524	0	0
AK094477	cDNA FLJ37158 fis, clone BRACE2026293. [AK094477]	21753546	AK094477	2251	357	3612	10.1178	0	0
EIF2S1	ukaryotic translation initiation factor 2, subunit 1 alpha, 35kDa (EIF2S1), mRNA [NM_004094]	77404353	NM_004094	4165	4672	543	-8.5994	322.7	134.5
SPR	terin reductase (7,8-dihydrobiopterin:NADP+ oxidoreductase) (SPR), mRNA [NM_003124]	169646274	NM_003124	1466	1217	677	-1.7983	0	0
EIF1	ukaryotic translation initiation factor 1 (EIF1), mRNA [NM_005801]	77404355	NM_005801	1326	102591	135304	1.3189	325.3	90.7
EIF1AX	ukaryotic translation initiation factor 1A, X-linked (EIF1AX), mRNA [NM_001412]	77404356	NM_001412	4431	10522	3769	-2.7918	439.6	0
SEPX1	lenoprotein X, 1 (SEPX1), mRNA [NM_016332]	45439350	NM_016332	1386	2716	2110	-1.2873	344.9	794.5
CCDC14	coiled-coil domain containing 14 (CCDC14), mRNA [NM_022757]	169646280	NM_022757	4187	3910	3484	-1.1225	621.2	0
HIST1H4C	histone 1, H4c (HIST1H4C), mRNA [NM_003542]	21071024	NM_003542	390	58651	21739	-2.698	199.7	0
U79301	uman clone 23842 mRNA sequence. [U79301]	1710286	U79301	1610	16	589	36.5488	0	0
TSFM	Ts translation elongation factor, mitochondrial (TSFM), mRNA [NM_005726]	291084495	NM_005726	2039	5549	4266	-1.3008	276.3	0
LILRA4	leukocyte immunoglobulin-like receptor, subfamily A (with TM domain), member 4 (LILRA4), mRNA [NM_012276]	47519952	NM_012276	1725	54	777	14.5157	0	0
SPSB1	lA/ryanodine receptor domain and SOCS box containing 1 (SPSB1), mRNA [NM_025106]	210147537	NM_025106	3130	2034	4400	2.1633	0	35.8
MRPL52	tochondrial ribosomal protein L52 (MRPL52), nuclear gene encoding mitochondrial protein, transcript variant 4, mRNA [NM_181304]	169646297	NM_181304	1306	4218	9766	2.3153	939.3	655.4
NDUFAB1	NADH dehydrogenase (ubiquinone) 1, alpha/beta subcomplex, 1, 8kDa (NDUFAB1), mRNA [NM_005003]	39753951	NM_005003	804	8210	1452	-5.6538	514	877.1
CFLP1	cofilin pseudogene 1, mRNA (cDNA clone IMAGE:5168640). [BC031631]	21618772	BC031631	2163	14514	30034	2.0693	0	0
MIR16	brane interacting protein of RGS16 (MIR16), mRNA [NM_016641]	39753954	NM_016641	2960	1439	877	-1.6404	418.1	578.6
KCTD9	tassium channel tetramerisation domain containing 9 (KCTD9), mRNA [NM_017634]	39753958	NM_017634	3353	757	656	-1.1549	441.8	149.9
NAG8	haryngeal carcinoma associated gene protein-8 (NAG8), mRNA [NM_014411]	77404393	NM_014411	2569	85	1316	15.397	0	0
GPHB5	glycoprotein hormone beta 5 (GPHB5), mRNA [NM_145171]	39753962	NM_145171	392	104	713	6.8421	0	0
SND1	taphylococcal nuclease domain containing 1 (SND1), mRNA [NM_014390]	77404396	NM_014390	3522	16987	73114	4.3042	451.1	0
LOC643594	PREDICTED: Homo sapiens similar to CG13731-PA (LOC643594), mRNA [XM_926898]	113416430	XM_926898	2433	3787	55810	14.7388	0	0
AI190733	AI190733 qd61a01.x1 Soares_testis_NHT Homo sapiens cDNA clone IMAGE:1733928 3', mRNA sequence [AI190733]	3741942	AI190733	395	80	1385	17.3835	0	0
CCDC96	coiled-coil domain containing 96 (CCDC96), mRNA [NM_153376]	111548669	NM_153376	2168	675	1052	1.5588	0	0
FAM46A	family with sequence similarity 46, member A (FAM46A), mRNA [NM_017633]	117414142	NM_017633	5617	2297	2754	1.1987	0	0
SERTAD4	SERTA domain containing 4 (SERTAD4), mRNA [NM_019605]	210147585	NM_019605	2028	2022	906	-2.2331	0	58.6
UBR2	ubiquitin protein ligase E3 component n-recognin 2 (UBR2), mRNA [NM_015255]	27597060	NM_015255	5268	827	504	-1.6408	317.9	238.8
TM7SF2	transmembrane 7 superfamily member 2 (TM7SF2), mRNA [NM_003273]	117414149	NM_003273	1599	1289	8592	6.6644	585	0
MRPL41	tochondrial ribosomal protein L41 (MRPL41), nuclear gene encoding mitochondrial protein, mRNA [NM_032477]	169646343	NM_032477	632	8192	7006	-1.1693	322.7	539.3
PLRG1	leiotropic regulator 1 (PRL1 homolog, Arabidopsis) (PLRG1), mRNA [NM_002669]	77404429	NM_002669	1797	2430	640	-3.7988	631.1	347.7
TYRO3	TYRO3 protein tyrosine kinase (TYRO3), mRNA [NM_006293]	27597077	NM_006293	3949	809	1088	1.345	0	0
UBAP1	ubiquitin associated protein 1 (UBAP1), mRNA [NM_016525]	283945567	NM_016525	2743	962	1258	1.3075	51.7	95.9
BG719281	602690354F1 NIH_MGC_97 Homo sapiens cDNA clone IMAGE:4822789 5', mRNA sequence [BG719281]	13998468	BG719281	639	1369	508	-2.6965	0	0
AUP1	cient ubiquitous protein 1 (AUP1), mRNA [NM_181575]	90577182	NM_181575	1612	2534	3290	1.2983	166.6	363.7
BLOC1S1	biogenesis of lysosome-related organelles complex-1, subunit 1 (BLOC1S1), mRNA [NM_001487]	169646370	NM_001487	590	2263	1662	-1.3618	1192.7	1894.3
LOC387895	cDNA clone IMAGE:6160413. [BC040060]	25123206	BC040060	638	118	1484	12.5959	0	0
AATF	tosis antagonizing transcription factor (AATF), mRNA [NM_012138]	76159274	NM_012138	2172	3061	3698	1.2081	306.5	392.6
ARHGAP17	Rho GTPase activating protein 17 (ARHGAP17), transcript variant 1, mRNA [NM_001006634]	54860078	NM_001006634	3480	1063	1579	1.4848	219.2	268.6
ENST00000312401	PREDICTED: Homo sapiens similar to 60S ribosomal protein L27a (LOC389435), mRNA [XM_371853]	113417730	XM_371853	567	21625	29075	1.3445	0	0
MRPL55	tochondrial ribosomal protein L55 (MRPL55), nuclear gene encoding mitochondrial protein, transcript variant 4, mRNA [NM_181462]	169646393	NM_181462	882	3083	2317	-1.3304	294.6	0
THEM4	thioesterase superfamily member 4 (THEM4), transcript variant 1, mRNA [NM_053055]	76159292	NM_053055	2224	264	1005	3.8138	0	0
ENST00000381391	tenyl-diphosphate delta isomerase 2, mRNA (cDNA clone IMAGE:4795541). [BC040651]	26251807	BC040651	1761	712	569	-1.2506	0	0
TK1	thymidine kinase 1, soluble (TK1), mRNA [NM_003258]	164698437	NM_003258	1616	25263	9611	-2.6286	984	429
AA653580	AA653580 ag61f08.s1 Gessler Wilms tumor Homo sapiens cDNA clone IMAGE:1127463 3' similar to contains Alu repetitive element;, mRNA sequence [AA653580]	2589751	AA653580	294	46	604	12.9975	0	0
TNFAIP8	tumor necrosis factor, alpha-induced protein 8 (TNFAIP8), mRNA [NM_014350]	117676364	NM_014350	2015	493	705	1.4306	129.1	231.5
TROVE2	TROVE domain family, member 2 (TROVE2), transcript variant 2, mRNA [NM_004600]	291084622	NM_004600	3251	910	848	-1.0739	632.7	348.4
CETN2	centrin, EF-hand protein, 2 (CETN2), mRNA [NM_004344]	4757901	NM_004344	1087	4673	9533	2.0399	1279.6	2436.9
PCOLCE	rocollagen C-endopeptidase enhancer (PCOLCE), mRNA [NM_002593]	157653328	NM_002593	1651	5634	9672	1.7166	0	1427.5
MRPL37	tochondrial ribosomal protein L37 (MRPL37), nuclear gene encoding mitochondrial protein, mRNA [NM_016491]	169646422	NM_016491	1487	3706	3916	1.0566	535.2	1158.8
ATP6V0D1	ATPase, H+ transporting, lysosomal 38kDa, V0 subunit d1 (ATP6V0D1), mRNA [NM_004691]	85793113	NM_004691	1688	2874	7976	2.7748	373.4	1145.3
KCNH6	tassium voltage-gated channel, subfamily H (eag-related), member 6 (KCNH6), transcript variant 2, mRNA [NM_173092]	27886650	NM_173092	3017	43	1338	31.1628	0	0
BG259864	BG259864 602371819F1 NIH_MGC_93 Homo sapiens cDNA clone IMAGE:4479749 5', mRNA sequence [BG259864]	12769680	BG259864	365	9753	16391	1.6806	0	0
GDI2	GDP dissociation inhibitor 2 (GDI2), mRNA [NM_001494]	169646436	NM_001494	2441	3611	2378	-1.5186	483.3	409.3
KRR1	KRR1, small subunit (SSU) processome component, homolog (yeast) (KRR1), mRNA [NM_007043]	117676402	NM_007043	3357	4427	741	-5.9722	255.5	125.2
FLJ38663	hypothetical protein FLJ38663 (FLJ38663), mRNA [NM_152269]	219879800	NM_152269	1673	647	674	1.0416	0	0
Sep 09	tin 9 (SEPT9), mRNA [NM_006640]	164698490	NM_006640	4469	61829	14991	-4.1244	0	0
SNRP70	ll nuclear ribonucleoprotein 70kDa polypeptide (RNP antigen) (SNRP70), transcript variant 2, mRNA [NM_001009820]	57634538	NM_001009820	2012	12212	60645	4.9661	236.1	243.7
BC001335	, clone IMAGE:3460539, mRNA, partial cds. [BC001335]	12654974	BC001335	1571	51	1234	24.3017	0	0
RAN	RAN, member RAS oncogene family (RAN), mRNA [NM_006325]	219879807	NM_006325	1087	8202	4748	-1.7276	316.7	304.8
IL28A	terleukin 28A (interferon, lambda 2) (IL28A), mRNA [NM_172138]	26024320	NM_172138	734	64	1797	27.8762	0	0
BC013171	cDNA clone IMAGE:4344401, **** WARNING: chimeric clone ****. [BC013171]	15341955	BC013171	785	51	1667	32.5399	0	0
POLR2G	lymerase (RNA) II (DNA directed) polypeptide G (POLR2G), mRNA [NM_002696]	219879812	NM_002696	852	10305	8297	-1.242	895	698.7
NARF	uclear prelamin A recognition factor (NARF), transcript variant 1, mRNA [NM_012336]	134284354	NM_012336	1638	3198	2719	-1.176	390.2	0
GPR161	G protein-coupled receptor 161 (GPR161), transcript variant 1, mRNA [NM_007369]	142350739	NM_007369	1381	502	1940	3.8664	0	167.9
POLR2L	lymerase (RNA) II (DNA directed) polypeptide L, 7.6kDa (POLR2L), mRNA [NM_021128]	219879829	NM_021128	925	9698	16132	1.6634	683.8	467.1
NXPH4	urexophilin 4 (NXPH4), mRNA [NM_007224]	219879831	NM_007224	1821	223	3135	14.0393	0	0
KLF6	Kruppel-like factor 6 (KLF6), transcript variant 2, mRNA [NM_001300]	236460447	NM_001300	4679	1514	1254	-1.2065	70.5	0
PRO1073	clone alpha_est218/52C1 mRNA sequence. [AF001542]	2529714	AF001542	2992	685	513	-1.3361	539.7	0
ARFGAP1	ADP-ribosylation factor GTPase activating protein 1 (ARFGAP1), transcript variant 2, mRNA [NM_175609]	28416435	NM_175609	3274	3992	2467	-1.6181	286.6	132.4
CRYBB2	crystallin, beta B2 (CRYBB2), mRNA [NM_000496]	98986448	NM_000496	781	86	1468	17.1404	217.6	0
SLC37A4	lute carrier family 37 (glycerol-6-phosphate transporter), member 4 (SLC37A4), mRNA [NM_001467]	256219591	NM_001467	2117	1024	2396	2.3394	0	0
PDHA1	yruvate dehydrogenase (lipoamide) alpha 1 (PDHA1), mRNA [NM_000284]	291084749	NM_000284	3390	9001	2755	-3.2668	1081.2	252.2
IQCK	IQ motif containing K (IQCK), mRNA [NM_153208]	23397455	NM_153208	2603	1639	1191	-1.3765	660.8	0
C6orf85	chromosome 6 open reading frame 85, mRNA (cDNA clone IMAGE:3846727), complete cds. [BC022217]	21961184	BC022217	3326	4675	666	-7.0183	0	0
PIGY	hosphatidylinositol glycan anchor biosynthesis, class Y (PIGY), mRNA [NM_032906]	111494228	NM_032906	1353	10582	5487	-1.9286	977.4	540.8
BC022417	cDNA clone IMAGE:4243782, partial cds. [BC022417]	21961220	BC022417	1291	1052	924	-1.1387	0	0
SLC22A10	utative organic anion transporter 5 (SLC22A10), mRNA [NM_001039752]	148664183	NM_001039752	2591	42	512	12.0865	0	0
RPS27A	ribosomal protein S27a (RPS27A), mRNA [NM_002954]	294459919	NM_002954	1068	19113	5608	-3.4083	430.9	397.5
BG058000	BG058000 7f78d09.x1 Lupski_dorsal_root_ganglion Homo sapiens cDNA clone IMAGE:3303208 3', mRNA sequence [BG058000]	12524053	BG058000	340	423	1718	4.0613	0	0
KLK9	kallikrein 9 (KLK9), mRNA [NM_012315]	29366811	NM_012315	1438	168	5611	33.3797	0	0
C9orf122	cDNA clone IMAGE:5288595. [BC036230]	23271964	BC036230	3474	81	1055	12.9812	0	0
AK094525	cDNA FLJ37206 fis, clone BRALZ2007545. [AK094525]	21753605	AK094525	1980	107	2590	24.2353	0	0
ENST00000297544	PREDICTED: Homo sapiens similar to 60S acidic ribosomal protein P1 (LOC133609), mRNA [XM_068430]	113416752	XM_068430	303	3888	1093	-3.556	0	0
GAPDH	glyceraldehyde-3-phosphate dehydrogenase (GAPDH), mRNA [NM_002046]	83641890	NM_002046	1310	62684	46116	-1.3593	310	312.7
STC2	tanniocalcin 2 (STC2), mRNA [NM_003714]	61676085	NM_003714	5361	4001	5061	1.2651	0	143.5
PDHB	yruvate dehydrogenase (lipoamide) beta (PDHB), mRNA [NM_000925]	291084856	NM_000925	1544	4898	2039	-2.4023	663.2	523.7
EMX1	ty spiracles homolog 1 (Drosophila) (EMX1), transcript variant 1, mRNA [NM_004097]	94536799	NM_004097	2188	342	4447	13.0178	0	0
LOC283587	cDNA clone IMAGE:4734409. [BC029479]	23271998	BC029479	858	70	989	14.219	0	0
CDH13	cadherin 13, H-cadherin (heart) (CDH13), mRNA [NM_001257]	61676095	NM_001257	3842	1258	917	-1.3726	0	0
KISS1	KiSS-1 metastasis-suppressor (KISS1), mRNA [NM_002256]	116829963	NM_002256	731	57	570	10.0831	0	0
CEP63	centrosomal protein 63kDa (CEP63), transcript variant 1, mRNA [NM_025180]	109255237	NM_025180	6054	1764	611	-2.886	359.1	0
GNAS	GNAS complex locus (GNAS), transcript variant 3, mRNA [NM_080425]	117938758	NM_080425	3784	54985	29634	-1.8555	460.5	506.7
SLC11A1	lute carrier family 11 (proton-coupled divalent metal ion transporters), member 1 (SLC11A1), mRNA [NM_000578]	109255240	NM_000578	3865	49	892	18.3261	0	0
C1orf149	chromosome 1 open reading frame 149 (C1orf149), mRNA [NM_022756]	142383690	NM_022756	2166	1032	1131	1.0958	0	0
LOC348180	hypothetical protein LOC348180, isoform 1 (LOC348180), transcript variant 2, mRNA [NM_001012762]	61676107	NM_001012762	1681	759	951	1.2531	0	0
STK17A	rine/threonine kinase 17a (apoptosis-inducing) (STK17A), mRNA [NM_004760]	109255244	NM_004760	3949	8215	609	-13.4851	92.2	0
hCAP-D3	KIAA0056 protein (hCAP-D3), mRNA [NM_015261]	76880473	NM_015261	5661	1338	2026	1.514	0	0
CA945082	UI-CF-FN0-aft-k-11-0-UI.s1 UI-CF-FN0 Homo sapiens cDNA clone UI-CF-FN0-aft-k-11-0-UI 3', mRNA sequence [CA945082]	27433562	CA945082	665	34	1123	33.2841	0	0
NT5C3L	5'-nucleotidase, cytosolic III-like (NT5C3L), mRNA [NM_052935]	294459995	NM_052935	1430	1357	577	-2.35	493.5	880.2
UCHL1	ubiquitin carboxyl-terminal esterase L1 (ubiquitin thiolesterase) (UCHL1), mRNA [NM_004181]	239835751	NM_004181	1141	29186	15421	-1.8926	717	0
MRPS18A	tochondrial ribosomal protein S18A (MRPS18A), nuclear gene encoding mitochondrial protein, mRNA [NM_018135]	16554600	NM_018135	1060	1640	2294	1.3984	263.7	565.7
SAT	rmidine/spermine N1-acetyltransferase (SAT), mRNA [NM_002970]	239835753	NM_002970	1089	18201	11936	-1.525	0	0
MRPS22	tochondrial ribosomal protein S22 (MRPS22), nuclear gene encoding mitochondrial protein, mRNA [NM_020191]	16554602	NM_020191	1155	4762	1799	-2.647	230.1	778.2
MRPS23	tochondrial ribosomal protein S23 (MRPS23), nuclear gene encoding mitochondrial protein, mRNA [NM_016070]	16554603	NM_016070	903	2706	1250	-2.1647	303.9	274.1
MRPS11	tochondrial ribosomal protein S11 (MRPS11), nuclear gene encoding mitochondrial protein, transcript variant 1, mRNA [NM_022839]	16554608	NM_022839	1136	881	525	-1.6787	552.4	1667.5
ENST00000382878	hypothetical gene supported by BC038466; BC062790, mRNA (cDNA clone IMAGE:4775221). [BC062790]	38541937	BC062790	484	3613	3504	-1.0311	0	0
MRPS17	tochondrial ribosomal protein S17 (MRPS17), nuclear gene encoding mitochondrial protein, mRNA [NM_015969]	16554613	NM_015969	600	6129	1272	-4.8176	202.1	506.5
IFT122	traflagellar transport 122 homolog (Chlamydomonas) (IFT122), transcript variant 3, mRNA [NM_018262]	16554618	NM_018262	3837	967	766	-1.2617	282.6	0
ENST00000306024	MDS017 (MDS017) mRNA, complete cds. [AF182418]	10197635	AF182418	598	7830	3700	-2.1164	0	0
LOC84661	dpy-30-like protein (LOC84661), mRNA [NM_032574]	59710088	NM_032574	800	4448	1848	-2.4074	0	0
NIP7	uclear import 7 homolog (S. cerevisiae) (NIP7), mRNA [NM_016101]	59710091	NM_016101	2184	2112	938	-2.2506	138.7	121.2
MRPL51	tochondrial ribosomal protein L51 (MRPL51), nuclear gene encoding mitochondrial protein, mRNA [NM_016497]	169646732	NM_016497	690	21570	9442	-2.2845	731	692.6
PTGIS	rostaglandin I2 (prostacyclin) synthase (PTGIS), mRNA [NM_000961]	61676177	NM_000961	5603	1097	1256	1.1452	0	1058.6
PCGF3	lycomb group ring finger 3 (PCGF3), mRNA [NM_006315]	59710102	NM_006315	5666	2748	806	-3.4104	221.7	149.6
SAE1	SUMO-1 activating enzyme subunit 1 (SAE1), mRNA [NM_005500]	225543279	NM_005500	2538	8307	3745	-2.218	530.4	0
ASCC3L1	ctivating signal cointegrator 1 complex subunit 3-like 1 (ASCC3L1), mRNA [NM_014014]	290560668	NM_014014	7220	10722	12363	1.1531	425.3	385.7
FAM57A	family with sequence similarity 57, member A (FAM57A), mRNA [NM_024792]	13376161	NM_024792	2096	2300	2243	-1.0253	92.4	0
ADSS	denylosuccinate synthase (ADSS), mRNA [NM_001126]	34577062	NM_001126	2775	1934	895	-2.1621	508.8	189
GPIAP1	GPI-anchored membrane protein 1 (GPIAP1), transcript variant 1, mRNA [NM_005898]	61676201	NM_005898	5562	6450	2510	-2.5692	0	324.9
GPIAP1	GPI-anchored membrane protein 1 (GPIAP1), transcript variant 2, mRNA [NM_203364]	61676202	NM_203364	3553	547	517	-1.0574	0	324.9
ANGPTL2	giopoietin-like 2 (ANGPTL2), mRNA [NM_012098]	34577067	NM_012098	3572	1130	3543	3.1342	0	406
AI825645	AI825645 wb75b09.x1 NCI_CGAP_GC6 Homo sapiens cDNA clone IMAGE:2311481 3' similar to TR:O35260 O35260 NAC-1 PROTEIN. ;, mRNA sequence [AI825645]	5446316	AI825645	627	142	1056	7.4569	0	0
MGC34796	SPR pseudogene, mRNA (cDNA clone MGC:34796 IMAGE:5166892), complete cds. [BC034822]	21961390	BC034822	1328	356	884	2.4808	0	0
NKTR	tural killer-tumor recognition sequence (NKTR), transcript variant 2, mRNA [NM_001012651]	61676207	NM_001012651	7368	973	1480	1.5201	399.1	67.5
ACOT8	cyl-CoA thioesterase 8 (ACOT8), transcript variant 1, mRNA [NM_005469]	34577074	NM_005469	1157	1096	546	-2.006	405.3	0
GLRX	glutaredoxin (thioltransferase) (GLRX), mRNA [NM_002064]	169646771	NM_002064	1661	2392	1030	-2.3218	428.5	102.8
AI225215	AI225215 qx06g08.x1 NCI_CGAP_Lym12 Homo sapiens cDNA clone IMAGE:2000606 3', mRNA sequence [AI225215]	3807928	AI225215	304	1049	980	-1.0705	0	0
RSU1	Ras suppressor protein 1 (RSU1), transcript variant 1, mRNA [NM_012425]	34577084	NM_012425	3769	1926	5591	2.9032	614.5	1043.4
ENST00000219169	full-length cDNA clone CS0DI061YF17 of Placenta Cot 25-normalized of Homo sapiens (human). [CR621534]	50502341	CR621534	2071	849	516	-1.6458	0	0
RNF14	ring finger protein 14 (RNF14), transcript variant 1, mRNA [NM_004290]	34577094	NM_004290	3144	1308	1053	-1.2424	405.7	301.8
DYRK1B	dual-specificity tyrosine-(Y)-phosphorylation regulated kinase 1B (DYRK1B), transcript variant a, mRNA [NM_004714]	4758221	NM_004714	2540	233	2489	10.6958	0	0
RAB22A	RAB22A, member RAS oncogene family (RAB22A), mRNA [NM_020673]	34577103	NM_020673	8702	2159	577	-3.7396	592.4	170.6
RBM38	RNA binding motif protein 38 (RBM38), transcript variant 1, mRNA [NM_017495]	34577106	NM_017495	2401	157	1005	6.4081	58.6	0
ALDOA	ldolase A, fructose-bisphosphate (ALDOA), transcript variant 1, mRNA [NM_000034]	34577108	NM_000034	2353	34487	45911	1.3312	405.2	554.4
ALDOA	ldolase A, fructose-bisphosphate (ALDOA), transcript variant 2, mRNA [NM_184041]	34577109	NM_184041	1572	32765	56729	1.7314	405.2	554.4
TAS2R60	taste receptor, type 2, member 60 (TAS2R60), mRNA [NM_177437]	28973794	NM_177437	957	53	503	9.5568	0	0
PYGB	hosphorylase, glycogen; brain (PYGB), mRNA [NM_002862]	34577123	NM_002862	4131	885	1669	1.8857	0	728.8
KLRG1	killer cell lectin-like receptor subfamily G, member 1 (KLRG1), mRNA [NM_005810]	47717095	NM_005810	1815	110	814	7.4195	0	0
ATG12	ATG12 autophagy related 12 homolog (S. cerevisiae) (ATG12), mRNA [NM_004707]	290560745	NM_004707	4330	1526	849	-1.7967	635.9	154
UNQ6125	hypothetical protein LOC442092 (ARVP6125), mRNA [NM_001030078]	71834348	NM_001030078	1515	16	601	36.6871	0	0
ATP6V1H	ATPase, H+ transporting, lysosomal 50/57kDa, V1 subunit H (ATP6V1H), transcript variant 1, mRNA [NM_015941]	47717103	NM_015941	2165	3910	6745	1.7249	235.2	469.3
ZFYVE9	zinc finger, FYVE domain containing 9 (ZFYVE9), transcript variant 3, mRNA [NM_004799]	47717105	NM_004799	4930	714	850	1.1899	0	244.4
BC034617	cDNA clone IMAGE:4837395. [BC034617]	21961458	BC034617	1623	57	1415	25.0059	0	0
VKORC1L1	vitamin K epoxide reductase complex, subunit 1-like 1 (VKORC1L1), mRNA [NM_173517]	47717107	NM_173517	1148	1549	1333	-1.1622	373.1	297.1
ZNF672	zinc finger protein 672 (ZNF672), mRNA [NM_024836]	13376246	NM_024836	2952	1072	1092	1.0191	102.4	0
C6orf68	chromosome 6 open reading frame 68 (C6orf68), mRNA [NM_138459]	108796664	NM_138459	4811	395	704	1.7825	0	0
HIST2H3A	histone 2, H3a (HIST2H3A), mRNA [NM_001005464]	106775679	NM_001005464	507	4772	6451	1.3519	0	0
RPP21	ribonuclease P 21kDa subunit (RPP21), mRNA [NM_024839]	13376252	NM_024839	541	2972	3507	1.1803	268.2	0
BC061590	cDNA clone MGC:75203 IMAGE:6502529, complete cds. [BC061590]	38181630	BC061590	612	2682	1138	-2.3572	0	0
C17orf65	chromosome 17 open reading frame 65 (C17orf65), mRNA [NM_178542]	58218965	NM_178542	2252	161	2222	13.7644	0	0
ENST00000354668	uman mRNA for MOBP (myelin-associated oligodendrocytic basic protein), complete cds, clone hOPRP1. [D28113]	662276	D28113	915	185	3578	19.2999	0	0
BLOC1S2	biogenesis of lysosome-related organelles complex-1, subunit 2 (BLOC1S2), transcript variant 2, mRNA [NM_001001342]	47717128	NM_001001342	2024	3673	1451	-2.531	280.5	284.8
THC2339102	BU616603 UI-H-FH1-bfi-p-18-0-UI.s1 NCI_CGAP_FH1 Homo sapiens cDNA clone UI-H-FH1-bfi-p-18-0-UI 3', mRNA sequence [BU616603]	23282818	BU616603	746	651	1365	2.0957	0	0
BU561469	AGENCOURT_10278709 NIH_MGC_82 Homo sapiens cDNA clone IMAGE:6592525 5', mRNA sequence [BU561469]	22911765	BU561469	880	359	107051	298.466	0	0
GYS1	glycogen synthase 1 (muscle) (GYS1), mRNA [NM_002103]	239049506	NM_002103	3635	964	1895	1.9664	0	0
HERC2	hect domain and RLD 2 (HERC2), mRNA [NM_004667]	126032347	NM_004667	15334	115	532	4.6193	348.4	315.5
AY172962	ti-rabies SOJB immunoglobulin lambda light chain mRNA, complete cds. [AY172962]	27728686	AY172962	699	39	1543	39.8017	0	0
TFAP2E	transcription factor AP-2 epsilon (activating enhancer binding protein 2 epsilon) (TFAP2E), mRNA [NM_178548]	194353975	NM_178548	2189	55	511	9.2602	0	0
BF802139	BF802139 CM0-CI0095-301000-648-e04 CI0095 Homo sapiens cDNA, mRNA sequence [BF802139]	12131128	BF802139	299	146	6861	47.0669	0	0
ACAA1	cetyl-Coenzyme A acyltransferase 1 (peroxisomal 3-oxoacyl-Coenzyme A thiolase) (ACAA1), nuclear gene encoding mitochondrial protein, mRNA [NM_001607]	194353977	NM_001607	1840	5335	9116	1.7087	222.6	0
MAGED1	lanoma antigen family D, 1 (MAGED1), transcript variant 1, mRNA [NM_001005333]	52632380	NM_001005333	2928	11920	18401	1.5437	707.6	262.1
HNRPL	heterogeneous nuclear ribonucleoprotein L (HNRPL), transcript variant 1, mRNA [NM_001533]	52632382	NM_001533	2129	1383	3487	2.5207	0	307.5
IDS	duronate 2-sulfatase (Hunter syndrome) (IDS), transcript variant 1, mRNA [NM_000202]	262118207	NM_000202	5876	2911	814	-3.5754	1090.8	1198.4
VPS45A	vacuolar protein sorting 45A (yeast) (VPS45A), mRNA [NM_007259]	91822913	NM_007259	2817	1566	1935	1.2354	0	0
APBA2	yloid beta (A4) precursor protein-binding, family A, member 2 (X11-like) (APBA2), mRNA [NM_005503]	194353990	NM_005503	3653	335	553	1.6519	0	0
CCDC88	coiled-coil domain containing 88 (CCDC88), mRNA [NM_032251]	262118215	NM_032251	4932	1076	609	-1.7682	0	0
COX7A2	cytochrome c oxidase subunit VIIa polypeptide 2 (liver) (COX7A2), mRNA [NM_001865]	262118226	NM_001865	708	29184	6713	-4.3474	504.5	1160.2
FBXO2	F-box protein 2 (FBXO2), mRNA [NM_012168]	48995171	NM_012168	1551	718	931	1.297	0	0
AF111848	PRO0529 mRNA, complete cds. [AF111848]	6560615	AF111848	3115	88	852	9.6303	0	0
CR621698	full-length cDNA clone CS0DF030YF21 of Fetal brain of Homo sapiens (human). [CR621698]	50502505	CR621698	1711	45	816	17.9641	0	0
MPP1	brane protein, palmitoylated 1, 55kDa (MPP1), mRNA [NM_002436]	262118252	NM_002436	2067	4662	1343	-3.472	0	1548.6
FTSJ2	FtsJ homolog 2 (E. coli) (FTSJ2), mRNA [NM_013393]	7019376	NM_013393	1605	1223	1227	1.0028	107.7	0
FLJ12700	hypothetical protein FLJ12700 (FLJ12700), mRNA [NM_024910]	13376370	NM_024910	3520	120	502	4.1928	0	0
HRASLS5	RAS-like suppressor family, member 5 (HRASLS5), mRNA [NM_054108]	226509971	NM_054108	3127	211	11164	52.9162	0	0
AI732190	38f11.x5 Gessler Wilms tumor Homo sapiens cDNA clone IMAGE:898125 3', mRNA sequence [AI732190]	5053303	AI732190	477	16	2178	135.71	0	0
RGPD2	RANBP2-like and GRIP domain containing 2 (RGPD2), mRNA [NM_001024457]	262118264	NM_001024457	6711	981	1485	1.514	0	0
DKFZp434B1231	EF1A2 binding protein (DKFZp434B1231), mRNA [NM_178275]	148839295	NM_178275	3951	101	596	5.8803	0	0
PCDHB11	rotocadherin beta 11 (PCDHB11), mRNA [NM_018931]	14195592	NM_018931	3271	2353	2828	1.2018	0	0
PLXNA1	lexin A1 (PLXNA1), mRNA [NM_032242]	262118281	NM_032242	9071	4930	4277	-1.1526	341.3	187
PCDHB13	rotocadherin beta 13 (PCDHB13), mRNA [NM_018933]	14195594	NM_018933	3485	1174	7384	6.2901	0	0
GBF1	golgi-specific brefeldin A resistance factor 1 (GBF1), mRNA [NM_004193]	4758415	NM_004193	6376	1865	3377	1.8104	181	260
ZNF207	zinc finger protein 207 (ZNF207), transcript variant 1, mRNA [NM_003457]	148839312	NM_003457	2285	3610	516	-6.9987	174.1	0
P2RX2	urinergic receptor P2X, ligand-gated ion channel, 2 (P2RX2), transcript variant 4, mRNA [NM_170683]	28416918	NM_170683	1908	284	2605	9.1622	0	0
[truncated: 7,692 more rows]
